# Supplementary material for: Grapefruit Juice Flavanones Modulate the Expression of Genes Regulating Inflammation, Cell Interactions and Vascular Function in Peripheral Blood Mononuclear Cells of Postmenopausal Women
Source: Front Nutr. 2022 May 26;9:907595. doi: 10.3389/fnut.2022.907595 (PMC9178201; doi:10.3389/fnut.2022.907595)
Supplement: Supplementary file 2 [file Table_1.xlsx]

## Sheet: gene expression
Supplementary Table S1. A list of differentially expressed genes following the grapefruit juice consumption.
ProbeID	GeneSymbol	GeneName	p-value	Fold change
A_33_P3210585	AAK1	AP2 associated kinase 1	0.0167225	1.05493
A_23_P78018	ABCA5	ATP-binding cassette, sub-family A (ABC1), member 5	0.00412522	1.06812
A_23_P15272	ABCC6	ATP-binding cassette, sub-family C (CFTR/MRP), member 6	7.65175e-11	-1.1398
A_33_P3307955	ABCD3	ATP-binding cassette, sub-family D (ALD), member 3	0.0292504	1.05356
A_23_P250294	ABHD5	abhydrolase domain containing 5	0.0202869	-1.0595
A_23_P202520	ABLIM1	actin binding LIM protein 1	1.26654e-05	1.10808
A_33_P3334220	ACACB	acetyl-CoA carboxylase beta	6.5629e-05	1.08196
A_33_P3248992	ACADSB	acyl-CoA dehydrogenase, short/branched chain	0.000605277	1.0754
A_23_P207650	ACADVL	acyl-CoA dehydrogenase, very long chain	0.012643	-1.05099
A_33_P3250730	ACCN4	amiloride-sensitive cation channel 4, pituitary	0.0112482	-1.06428
A_23_P103149	ACO2	aconitase 2, mitochondrial	0.0122357	-1.05502
A_23_P325726	ACOT11	acyl-CoA thioesterase 11	0.00271967	-1.06806
A_33_P3395081	ACSM5	acyl-CoA synthetase medium-chain family member 5	0.000162046	1.09535
A_24_P945113	ACVRL1	activin A receptor type II-like 1	0.00408396	-1.07104
A_33_P3380693	ADAM15	ADAM metallopeptidase domain 15	0.00232205	-1.06932
A_33_P3223056	ADAMTS10	ADAM metallopeptidase with thrombospondin type 1 motif, 10	5.07506e-13	1.14986
A_33_P3316790	ADAMTS15	ADAM metallopeptidase with thrombospondin type 1 motif, 15	0.000781581	1.07887
A_32_P34844	ADAMTS18	ADAM metallopeptidase with thrombospondin type 1 motif, 18	0.0398474	1.05423
A_24_P90097	ADD3	adducin 3 (gamma)	2.97801e-05	1.10307
A_23_P127948	ADM	adrenomedullin	0	-1.17118
A_33_P3406927	ADPGK	ADP-dependent glucokinase	0.00260911	-1.07334
A_23_P256158	ADRA2C	adrenergic, alpha-2C-, receptor	0.00798185	-1.05845
A_23_P165061	AES	amino-terminal enhancer of split	2.39581e-08	1.11815
A_33_P3215999	AFMID	arylformamidase	0.000273842	-1.07523
A_33_P3386566	AGBL4	ATP/GTP binding protein-like 4	0.019422	1.05294
A_33_P3238993	AGFG1	ArfGAP with FG repeats 1	0.0147175	-1.05722
A_33_P3227666	AGGF1	angiogenic factor with G patch and FHA domains 1	0.0493204	1.0519
A_33_P3360540	AGPAT2	1-acylglycerol-3-phosphate O-acyltransferase 2 (lysophosphatidic acid acyltransferase, beta)	0.0229692	-1.05323
A_24_P344711	AGPAT3	1-acylglycerol-3-phosphate O-acyltransferase 3	0.000304994	-1.08081
A_23_P69810	AGPAT9	1-acylglycerol-3-phosphate O-acyltransferase 9	3.70236e-06	-1.11089
A_23_P166616	AGTR1	angiotensin II receptor, type 1	0.00881473	-1.05694
A_32_P44394	AIM2	absent in melanoma 2	0.0122633	-1.06283
A_24_P179903	AK2	adenylate kinase 2	7.23292e-05	-1.08179
A_24_P152968	AKR1C1	aldo-keto reductase family 1, member C1 (dihydrodiol dehydrogenase 1; 20-alpha (3-alpha)-hydroxysteroid dehydrogenase)	1.58658e-05	1.08941
A_23_P138541	AKR1C3	aldo-keto reductase family 1, member C3 (3-alpha hydroxysteroid dehydrogenase, type II)	0	1.19834
A_33_P3272291	AKR1C4	aldo-keto reductase family 1, member C4 (chlordecone reductase; 3-alpha hydroxysteroid dehydrogenase, type I; dihydrodiol dehydrogenase 4)	0.000621411	1.08007
A_24_P110983	AKT3	v-akt murine thymoma viral oncogene homolog 3 (protein kinase B, gamma)	0.00118261	1.07844
A_23_P1361	ALDH18A1	aldehyde dehydrogenase 18 family, member A1	0.0355247	1.05236
A_24_P218688	ALDH3B1	aldehyde dehydrogenase 3 family, member B1	0.000920514	-1.0744
A_23_P24311	ALDH3B2	aldehyde dehydrogenase 3 family, member B2	0.027076	-1.05724
A_23_P88963	ALDOA	aldolase A, fructose-bisphosphate	0.00274798	-1.06403
A_23_P78108	ALDOC	aldolase C, fructose-bisphosphate	0.0114345	1.06331
A_23_P104464	ALOX5	arachidonate 5-lipoxygenase	0.00828517	-1.0669
A_33_P3210099	ALPK3	alpha-kinase 3	0.0373912	1.0509
A_32_P201773	AMMECR1	Alport syndrome, mental retardation, midface hypoplasia and elliptocytosis chromosomal region gene 1	0.0151063	1.05227
A_33_P3216955	ANAPC16	anaphase promoting complex subunit 16	0.00987082	1.05789
A_23_P317800	ANAPC4	anaphase promoting complex subunit 4	0.0139149	1.05222
A_33_P3236177	ANG	angiogenin, ribonuclease, RNase A family, 5	2.78143e-10	-1.13504
A_24_P303145	ANKH	ankylosis, progressive homolog (mouse)	6.79712e-08	1.11486
A_23_P58443	ANKHD1-EIF4EBP3	ANKHD1-EIF4EBP3 readthrough	0.00417108	-1.06682
A_33_P3336053	ANKK1	ankyrin repeat and kinase domain containing 1	0.00192927	1.07959
A_33_P3315554	ANKMY1	ankyrin repeat and MYND domain containing 1	0.0201925	1.05413
A_23_P163639	ANKRD11	ankyrin repeat domain 11	0.0112218	1.06576
A_24_P179183	ANKRD12	ankyrin repeat domain 12	0.00847989	1.06813
A_33_P3313532	ANKRD20A1	ankyrin repeat domain 20 family, member A1	0.013764	1.06139
A_33_P3401902	ANKRD20A2	ankyrin repeat domain 20 family, member A2	0.00510009	1.0739
A_32_P68942	ANKRD20A5P	ankyrin repeat domain 20 family, member A5, pseudogene	1.06952e-06	1.1212
A_33_P3346057	ANKRD26P1	ankyrin repeat domain 26 pseudogene 1	0.0060747	1.06128
A_33_P3343457	ANKRD30B	ankyrin repeat domain 30B	0.00895284	1.06725
A_33_P3407549	ANKRD43	ankyrin repeat domain 43	0.0284491	1.05323
A_24_P162979	ANKRD53	ankyrin repeat domain 53	0.0175105	1.05832
A_23_P362183	ANKS6	ankyrin repeat and sterile alpha motif domain containing 6	0.018658	1.06377
A_24_P100996	ANO5	anoctamin 5	0.0038471	-1.07259
A_33_P3214422	ANP32A	acidic (leucine-rich) nuclear phosphoprotein 32 family, member A	9.60291e-05	1.0855
A_23_P146644	ANXA2	annexin A2	9.62524e-10	-1.12408
A_24_P323114	ANXA2P3	annexin A2 pseudogene 3	2.44078e-10	-1.12541
A_23_P55802	AP1M1	adaptor-related protein complex 1, mu 1 subunit	0.0254032	-1.0573
A_24_P932418	AP2A2	adaptor-related protein complex 2, alpha 2 subunit	0.0239006	1.05471
A_33_P3346663	AP2S1	adaptor-related protein complex 2, sigma 1 subunit	0.000287202	-1.07488
A_33_P3295650	APBA1	amyloid beta (A4) precursor protein-binding, family A, member 1	0.00466385	1.06848
A_33_P3344504	APBA2	amyloid beta (A4) precursor protein-binding, family A, member 2	9.11598e-11	1.156
A_23_P337262	APCDD1	adenomatosis polyposis coli down-regulated 1	1.31411e-09	-1.13265
A_24_P312692	API5	apoptosis inhibitor 5	0.0469168	1.0534
A_32_P9543	APOBEC3A	apolipoprotein B mRNA editing enzyme, catalytic polypeptide-like 3A	7.46684e-08	-1.12644
A_24_P66027	APOBEC3B	apolipoprotein B mRNA editing enzyme, catalytic polypeptide-like 3B	0	-1.24138
A_23_P166438	APOL5	apolipoprotein L, 5	0.0131268	-1.05443
A_23_P106362	AQP9	aquaporin 9	1.02663e-09	-1.13008
A_23_P149775	ARHGAP12	Rho GTPase activating protein 12	0.0288071	1.05583
A_33_P3370060	ARHGAP23	Rho GTPase activating protein 23	0.0221751	1.05185
A_23_P404730	ARHGAP33	Rho GTPase activating protein 33	0.0184674	1.05386
A_33_P3711933	ARHGAP42	Rho GTPase activating protein 42	0.000105911	1.08277
A_23_P143885	ARHGEF3	Rho guanine nucleotide exchange factor (GEF) 3	0.0130684	1.06436
A_23_P253221	ARHGEF4	Rho guanine nucleotide exchange factor (GEF) 4	0.00260911	1.06673
A_23_P99661	ARHGEF40	Rho guanine nucleotide exchange factor (GEF) 40	0	-1.17096
A_33_P3333078	ARID1B	AT rich interactive domain 1B (SWI1-like)	0.00048405	1.08277
A_32_P18440	ARID5B	AT rich interactive domain 5B (MRF1-like)	8.24746e-10	1.12483
A_24_P354337	ARL6	ADP-ribosylation factor-like 6	0.00971391	1.05464
A_24_P386622	ARRB1	arrestin, beta 1	8.86052e-08	-1.10815
A_24_P416961	ARVCF	armadillo repeat gene deleted in velocardiofacial syndrome	3.618e-07	1.12614
A_23_P52017	ASPM	asp (abnormal spindle) homolog, microcephaly associated (Drosophila)	5.00801e-08	-1.10812
A_23_P34915	ATF3	activating transcription factor 3	0.00222637	-1.07572
A_23_P119337	ATF5	activating transcription factor 5	0.0101836	-1.0597
A_32_P113508	ATG16L1	ATG16 autophagy related 16-like 1 (S. cerevisiae)	0.000257154	1.08372
A_33_P3342160	ATG2B	ATG2 autophagy related 2 homolog B (S. cerevisiae)	0.00166934	1.06566
A_23_P142878	ATOH8	atonal homolog 8 (Drosophila)	0.0193698	-1.05089
A_33_P3225327	ATP13A3	ATPase type 13A3	0.013686	-1.05022
A_23_P337642	ATP2B3	ATPase, Ca++ transporting, plasma membrane 3	0.00657003	-1.05912
A_24_P405205	ATP2B4	ATPase, Ca++ transporting, plasma membrane 4	0.0178958	1.05912
A_24_P343377	ATP5J2	ATP synthase, H+ transporting, mitochondrial Fo complex, subunit F2	0.00342045	-1.0671
A_23_P137814	ATP6V0B	ATPase, H+ transporting, lysosomal 21kDa, V0 subunit b	4.34461e-06	-1.09353
A_23_P54636	ATP6V0D1	ATPase, H+ transporting, lysosomal 38kDa, V0 subunit d1	5.13121e-08	-1.11025
A_23_P258612	ATP8A2	ATPase, aminophospholipid transporter, class I, type 8A, member 2	0.00777597	1.06926
A_23_P126716	ATPIF1	ATPase inhibitory factor 1	0.0219697	1.05992
A_23_P122906	AUTS2	autism susceptibility candidate 2	1.38231e-07	1.12259
A_23_P148015	AXIN2	axin 2	0.000361097	1.08826
A_33_P3322288	AZI2	5-azacytidine induced 2	0.00908605	-1.06646
A_23_P1833	B3GAT1	beta-1,3-glucuronyltransferase 1 (glucuronosyltransferase P)	2.70594e-05	1.10429
A_23_P66050	B3GNT9	UDP-GlcNAc:betaGal beta-1,3-N-acetylglucosaminyltransferase 9	0.0146483	1.06386
A_33_P3285470	BAI1	brain-specific angiogenesis inhibitor 1	0.00193628	1.06425
A_23_P213385	BASP1	brain abundant, membrane attached signal protein 1	9.30228e-10	-1.14445
A_24_P743869	BBIP1	BBSome interacting protein 1	0.026836	1.05807
A_23_P106835	BBS2	Bardet-Biedl syndrome 2	0.00103402	1.06765
A_23_P17420	BCAS1	breast carcinoma amplified sequence 1	0.0007634	-1.06699
A_33_P3302305	BCKDHA	branched chain keto acid dehydrogenase E1, alpha polypeptide	0.0101076	-1.0607
A_33_P3352873	BCKDHB	branched chain keto acid dehydrogenase E1, beta polypeptide	5.48714e-06	1.10284
A_23_P3823	BCKDK	branched chain ketoacid dehydrogenase kinase	0.00927654	-1.06035
A_23_P205738	BCL11B	B-cell CLL/lymphoma 11B (zinc finger protein)	0	1.17973
A_24_P134816	BCL9L	B-cell CLL/lymphoma 9-like	3.13848e-06	1.1135
A_33_P3397905	BET1	blocked early in transport 1 homolog (S. cerevisiae)	0.0283691	1.05443
A_23_P34126	BGN	biglycan	0.000466305	1.07664
A_33_P3372688	BHLHA9	basic helix-loop-helix family, member a9	0.00326358	1.06516
A_23_P118815	BIRC5	baculoviral IAP repeat containing 5	0.016635	-1.0552
A_23_P71148	BLVRA	biliverdin reductase A	7.45962e-07	-1.10463
A_33_P3360728	BLVRB	biliverdin reductase B (flavin reductase (NADPH))	1.7109e-06	-1.10472
A_33_P3407195	BOD1L	biorientation of chromosomes in cell division 1-like	0.0469168	1.05223
A_23_P254797	BPIL1	bactericidal/permeability-increasing protein-like 1	0.0138418	-1.0507
A_23_P122915	BRI3	brain protein I3	4.45967e-07	-1.11095
A_24_P56484	BRMS1L	breast cancer metastasis-suppressor 1-like	0.0159358	1.05914
A_23_P71946	BSPRY	B-box and SPRY domain containing	5.65876e-06	1.11169
A_23_P7325	BST1	bone marrow stromal cell antigen 1	0	-1.25735
A_23_P39465	BST2	bone marrow stromal cell antigen 2	0.000238265	-1.08223
A_23_P419714	BTBD11	BTB (POZ) domain containing 11	0.0114352	1.06649
A_23_P99614	BTBD6	BTB (POZ) domain containing 6	0.00303566	1.06998
A_23_P88184	BTBD7	BTB (POZ) domain containing 7	0.0404972	1.05041
A_32_P94722	BTBD9	BTB (POZ) domain containing 9	0.023519	1.05354
A_23_P137139	BTK	Bruton agammaglobulinemia tyrosine kinase	0.0146406	-1.05583
A_23_P376686	BTNL2	butyrophilin-like 2 (MHC class II associated)	0.0186249	1.06168
A_23_P46819	BTRC	beta-transducin repeat containing	0.00175695	1.07559
A_23_P113034	C10orf11	chromosome 10 open reading frame 11	1.47346e-06	-1.10652
A_24_P186379	C10orf125	chromosome 10 open reading frame 125	0.000464313	-1.07946
A_33_P3228872	C10orf28	chromosome 10 open reading frame 28	0.0093415	-1.06527
A_33_P3312182	C10orf47	chromosome 10 open reading frame 47	0.0274747	1.05023
A_32_P114028	C10orf68	chromosome 10 open reading frame 68	0.0235549	1.05112
A_33_P3377229	C11orf21	chromosome 11 open reading frame 21	0.0141509	1.06477
A_24_P252846	C11orf74	chromosome 11 open reading frame 74	0.038409	-1.05204
A_23_P75430	C11orf75	chromosome 11 open reading frame 75	0.000960418	-1.08177
A_32_P46765	C12orf29	chromosome 12 open reading frame 29	0.00188192	1.06653
A_23_P98930	C12orf35	chromosome 12 open reading frame 35	0.00588385	1.07165
A_23_P350551	C12orf57	chromosome 12 open reading frame 57	2.41787e-10	1.13184
A_33_P3289780	C14orf2	chromosome 14 open reading frame 2	0.012643	-1.05073
A_33_P3395758	C14orf28	chromosome 14 open reading frame 28	0.0235061	1.05552
A_33_P3244921	C15orf44	chromosome 15 open reading frame 44	0.00116979	1.07243
A_33_P3227443	C16orf54	chromosome 16 open reading frame 54	0.0135612	1.06556
A_24_P59607	C17orf51	chromosome 17 open reading frame 51	0.00158704	1.08165
A_23_P141484	C17orf63	chromosome 17 open reading frame 63	0.0208216	1.06086
A_32_P524614	C17orf74	chromosome 17 open reading frame 74	0.0184317	1.06407
A_23_P368484	C17orf76	chromosome 17 open reading frame 76	0.000819499	1.08611
A_33_P3394494	C17orf81	chromosome 17 open reading frame 81	0.0332317	1.05303
A_33_P3226080	C17orf87	chromosome 17 open reading frame 87	0.001892	-1.07777
A_33_P3423600	C17orf90	chromosome 17 open reading frame 90	0.0332917	1.05539
A_23_P345361	C18orf25	chromosome 18 open reading frame 25	0.00579538	1.05843
A_23_P78410	C18orf55	chromosome 18 open reading frame 55	0.0342503	1.05182
A_33_P3411945	C19orf38	chromosome 19 open reading frame 38	1.03661e-05	-1.09647
A_33_P3286349	C19orf51	chromosome 19 open reading frame 51	0.0157061	1.0523
A_23_P330561	C19orf59	chromosome 19 open reading frame 59	0	-1.16423
A_24_P131173	C1orf115	chromosome 1 open reading frame 115	0.0166292	1.05096
A_33_P3269919	C1orf129	chromosome 1 open reading frame 129	0.0206878	-1.0593
A_23_P412562	C1orf162	chromosome 1 open reading frame 162	0.0452109	-1.05179
A_23_P393051	C1orf172	chromosome 1 open reading frame 172	0.0152207	1.06135
A_24_P94319	C1orf177	chromosome 1 open reading frame 177	0.0222179	1.05171
A_24_P133162	C1orf201	chromosome 1 open reading frame 201	0.0219514	1.0596
A_23_P113161	C1orf21	chromosome 1 open reading frame 21	0.000876585	1.0858
A_24_P234116	C1orf56	chromosome 1 open reading frame 56	4.43998e-05	1.10122
A_33_P3352727	C20orf173	chromosome 20 open reading frame 173	0.00914033	-1.05684
A_23_P371765	C21orf56	chromosome 21 open reading frame 56	0.0147175	-1.06232
A_33_P3705907	C21orf70	chromosome 21 open reading frame 70	0.00965647	-1.05224
A_24_P297526	C2orf50	chromosome 2 open reading frame 50	0.00297749	-1.0686
A_33_P3351836	C2orf73	chromosome 2 open reading frame 73	0.00789342	1.06344
A_23_P2431	C3AR1	complement component 3a receptor 1	0.0253459	-1.05567
A_23_P155477	C3orf18	chromosome 3 open reading frame 18	5.42679e-06	1.10459
A_23_P301476	C3orf33	chromosome 3 open reading frame 33	0.000120828	1.07963
A_23_P341503	C3orf35	chromosome 3 open reading frame 35	0.00128729	1.07163
A_33_P3238548	C3orf36	chromosome 3 open reading frame 36	0.0119123	-1.05927
A_23_P112634	C4orf34	chromosome 4 open reading frame 34	0.0136136	-1.05036
A_33_P3530314	C5orf42	chromosome 5 open reading frame 42	0.000772502	1.08448
A_24_P922631	C5orf58	chromosome 5 open reading frame 58	0.0241962	-1.05228
A_33_P3248953	C5orf63	chromosome 5 open reading frame 63	0.000216486	1.08003
A_24_P331675	C6orf10	chromosome 6 open reading frame 10	0.0167431	-1.0615
A_33_P3419790	C6orf105	chromosome 6 open reading frame 105	0	1.20009
A_33_P3307820	C6orf94	chromosome 6 open reading frame 94	0.000982005	-1.06632
A_23_P316460	C7orf29	chromosome 7 open reading frame 29	0.0222179	1.0573
A_33_P3431595	C8orf31	chromosome 8 open reading frame 31	0.0253373	-1.05772
A_33_P3219245	C9orf130	chromosome 9 open reading frame 130	0.000751019	1.0698
A_33_P3257703	C9orf131	chromosome 9 open reading frame 131	0.00802998	1.06078
A_33_P3375145	C9orf150	chromosome 9 open reading frame 150	0.000686073	1.07068
A_23_P147109	C9orf167	chromosome 9 open reading frame 167	0.000507626	-1.07869
A_33_P3380056	C9orf30	chromosome 9 open reading frame 30	0.00843627	1.07049
A_33_P3218625	C9orf7	chromosome 9 open reading frame 7	0.0115454	-1.05897
A_24_P915196	C9orf91	chromosome 9 open reading frame 91	0.0239173	-1.05745
A_33_P3294159	CALY	calcyon neuron-specific vesicular protein	0.00848077	1.05619
A_23_P121215	CAMK1	calcium/calmodulin-dependent protein kinase I	0.0030839	-1.07397
A_33_P3389634	CAPG	capping protein (actin filament), gelsolin-like	6.98589e-11	-1.12853
A_33_P3393170	CAPN5	calpain 5	0	1.19197
A_23_P152406	CAPNS2	calpain, small subunit 2	0.0321509	-1.05299
A_23_P87532	CAPRIN2	caprin family member 2	0.00217767	1.07278
A_23_P344884	CARNS1	carnosine synthase 1	5.00012e-06	1.09588
A_23_P100127	CASC5	cancer susceptibility candidate 5	0.0201745	-1.05885
A_33_P3244096	CASK	calcium/calmodulin-dependent serine protein kinase (MAGUK family)	0.0316647	-1.05036
A_23_P201295	CASZ1	castor zinc finger 1	0.00479617	-1.06273
A_23_P250735	CBX7	chromobox homolog 7	9.33309e-08	1.11632
A_23_P44466	CCDC102B	coiled-coil domain containing 102B	0.00231019	1.06319
A_23_P68327	CCDC104	coiled-coil domain containing 104	0.00228322	1.07509
A_33_P3313779	CCDC64	coiled-coil domain containing 64	0.00579538	1.05825
A_23_P47904	CCDC65	coiled-coil domain containing 65	4.15517e-09	1.12399
A_23_P396981	CCDC66	coiled-coil domain containing 66	0.02289	1.05145
A_23_P37391	CCDC85C	coiled-coil domain containing 85C	0.0198729	1.0544
A_23_P89431	CCL2	chemokine (C-C motif) ligand 2	5.66617e-09	-1.11536
A_33_P3316273	CCL3	chemokine (C-C motif) ligand 3	4.05455e-06	1.10668
A_24_P228130	CCL3L3	chemokine (C-C motif) ligand 3-like 3	0.00341294	1.0756
A_23_P65757	CCNB2	cyclin B2	3.84778e-08	-1.11638
A_24_P278747	CCND2	cyclin D2	0.00027661	1.08752
A_23_P217899	CCNL2	cyclin L2	0.0141636	1.05983
A_24_P148717	CCR1	chemokine (C-C motif) receptor 1	0	-1.16219
A_23_P324885	CCR2	chemokine (C-C motif) receptor 2	5.93068e-06	-1.10542
A_23_P29110	CCT8L2	chaperonin containing TCP1, subunit 8 (theta)-like 2	0.0274601	1.05805
A_33_P3284508	CD14	CD14 molecule	5.23439e-12	-1.14608
A_23_P33723	CD163	CD163 molecule	1.7045e-06	-1.11032
A_23_P257815	CD180	CD180 molecule	8.35443e-05	-1.0949
A_23_P161076	CD2	CD2 molecule	8.97568e-13	1.14727
A_23_P34676	CD247	CD247 molecule	0	1.1732
A_33_P3358104	CD300E	CD300e molecule	0.00151571	-1.07687
A_23_P119698	CD320	CD320 molecule	0.00032908	1.09047
A_23_P331748	CD33	CD33 molecule	0.00050087	-1.08517
A_33_P3249401	CD37	CD37 molecule	0.00217767	-1.07519
A_23_P167328	CD38	CD38 molecule	0.000274012	-1.07476
A_23_P416747	CD3E	CD3e molecule, epsilon (CD3-TCR complex)	4.11129e-05	1.10373
A_23_P98410	CD3G	CD3g molecule, gamma (CD3-TCR complex)	8.30078e-07	1.11115
A_23_P311875	CD6	CD6 molecule	5.3935e-08	1.13258
A_23_P34597	CDA	cytidine deaminase	1.4545e-09	-1.12994
A_33_P3407424	CDC42EP1	CDC42 effector protein (Rho GTPase binding) 1	2.88486e-09	-1.13683
A_23_P320887	CDC42SE1	CDC42 small effector 1	3.43566e-05	1.09495
A_24_P409042	CDC42SE2	CDC42 small effector 2	2.57272e-08	1.11355
A_32_P10936	CDH12	cadherin 12, type 2 (N-cadherin 2)	0.00472025	1.06265
A_32_P25357	CDH15	cadherin 15, type 1, M-cadherin (myotubule)	0.0252409	1.0502
A_24_P358805	CDHR1	cadherin-related family member 1	0.0462319	-1.05171
A_33_P3796201	CDRT7	CMT1A duplicated region transcript 7 (non-protein coding)	0.0177611	-1.05235
A_24_P224727	CEBPA	CCAAT/enhancer binding protein (C/EBP), alpha	0.0117272	-1.06251
A_33_P3387991	CEBPE	CCAAT/enhancer binding protein (C/EBP), epsilon	3.70236e-06	-1.09776
A_33_P3262635	CECR1	cat eye syndrome chromosome region, candidate 1	2.15998e-05	-1.09496
A_23_P259344	CECR6	cat eye syndrome chromosome region, candidate 6	0	-1.15429
A_23_P401	CENPF	centromere protein F, 350/400kDa (mitosin)	3.27335e-06	-1.10849
A_33_P3387831	CENPM	centromere protein M	0.0167716	-1.05103
A_24_P462899	CENPW	centromere protein W	3.63788e-05	-1.09167
A_23_P36865	CEP290	centrosomal protein 290kDa	0.041613	1.05338
A_23_P307400	CEP95	centrosomal protein 95kDa	0.00775132	1.05684
A_33_P3399870	CERS6	ceramide synthase 6	0.00132192	-1.06878
A_23_P206733	CES1	carboxylesterase 1	2.8682e-08	-1.12001
A_33_P3283964	CES1P2	carboxylesterase 1 pseudogene 2	0.00948245	-1.06049
A_24_P90881	CES3	carboxylesterase 3	0.000604058	1.07435
A_23_P156687	CFB	complement factor B	0.0004167	-1.07422
A_23_P22444	CFP	complement factor properdin	0.00777417	-1.06455
A_23_P338603	CHCHD7	coiled-coil-helix-coiled-coil-helix domain containing 7	0.00331966	-1.07314
A_23_P153236	CHMP2A	chromatin modifying protein 2A	0.00889494	-1.06119
A_33_P3249305	CHRD	chordin	0.00275319	1.07545
A_33_P3719083	CHRFAM7A	CHRNA7 (cholinergic receptor, nicotinic, alpha 7, exons 5-10) and FAM7A (family with sequence similarity 7A, exons A-E) fusion	0.00889494	-1.06191
A_33_P3367850	CHRM4	cholinergic receptor, muscarinic 4	0.0049641	-1.06847
A_23_P251443	CHRNA2	cholinergic receptor, nicotinic, alpha 2 (neuronal)	0.00753196	1.06007
A_23_P61508	CHRNA9	cholinergic receptor, nicotinic, alpha 9	0.0246047	-1.05321
A_32_P209960	CIITA	class II, major histocompatibility complex, transactivator	0.00340076	-1.06607
A_23_P88134	CINP	cyclin-dependent kinase 2 interacting protein	0.0203348	-1.05429
A_23_P144096	CISH	cytokine inducible SH2-containing protein	1.24011e-05	1.10259
A_24_P215804	CKLF	chemokine-like factor	0.0142817	-1.05745
A_33_P3415087	CLCN5	chloride channel 5	0.00228129	-1.06157
A_23_P374902	CLDND2	claudin domain containing 2	0.0332317	1.05244
A_33_P3229032	CLEC11A	C-type lectin domain family 11, member A	0.00478778	-1.07118
A_23_P206501	CLEC18B	C-type lectin domain family 18, member B	0.00927638	1.06311
A_24_P241183	CLEC2D	C-type lectin domain family 2, member D	5.07506e-13	1.15243
A_23_P69497	CLEC3B	C-type lectin domain family 3, member B	2.75278e-05	-1.09977
A_33_P3258977	CLEC4D	C-type lectin domain family 4, member D	0	-1.20961
A_33_P3318509	CLEC4E	C-type lectin domain family 4, member E	4.26602e-10	-1.1339
A_24_P227415	CLEC7A	C-type lectin domain family 7, member A	2.43897e-08	-1.11746
A_23_P25706	CLMN	calmin (calponin-like, transmembrane)	0.000151643	-1.08983
A_33_P3269803	CLSTN3	calsyntenin 3	1.96398e-06	1.09769
A_33_P3281572	CMAHP	cytidine monophospho-N-acetylneuraminic acid hydroxylase, pseudogene	0.0063413	1.05932
A_33_P3401826	CMPK2	cytidine monophosphate (UMP-CMP) kinase 2, mitochondrial	5.79985e-07	-1.11455
A_23_P21838	CNP	2',3'-cyclic nucleotide 3' phosphodiesterase	0.00239575	-1.06512
A_23_P19352	CNPY3	canopy 3 homolog (zebrafish)	0.00883884	-1.06043
A_23_P329353	CNRIP1	cannabinoid receptor interacting protein 1	0.0331945	-1.05021
A_23_P39910	COA5	cytochrome C oxidase assembly factor 5	0.0332909	1.05305
A_23_P500464	COL2A1	collagen, type II, alpha 1	0.0081615	-1.05436
A_23_P310956	COL6A2	collagen, type VI, alpha 2	0.00735771	1.066
A_24_P365975	COL8A2	collagen, type VIII, alpha 2	0.0377216	-1.05121
A_23_P40108	COL9A3	collagen, type IX, alpha 3	0.000204696	-1.09088
A_23_P87323	COMMD9	COMM domain containing 9	0.0130089	-1.0584
A_23_P251680	COMT	catechol-O-methyltransferase	0.0100647	-1.06403
A_24_P389959	COPZ1	coatomer protein complex, subunit zeta 1	0.00469254	-1.06082
A_23_P146444	CORO2A	coronin, actin binding protein, 2A	0.0226435	1.05632
A_23_P152666	COX11	COX11 cytochrome c oxidase assembly homolog (yeast)	1.87942e-07	1.12863
A_23_P52639	COX8A	cytochrome c oxidase subunit VIIIA (ubiquitous)	0.0130089	-1.05383
A_23_P106602	CRISPLD2	cysteine-rich secretory protein LCCL domain containing 2	0.000114453	-1.08696
A_33_P3663705	CROCC	ciliary rootlet coiled-coil, rootletin	0.00340304	1.06957
A_32_P384562	CROCCP3	ciliary rootlet coiled-coil, rootletin pseudogene 3	0.000158997	1.08054
A_23_P501985	CSF2RA	colony stimulating factor 2 receptor, alpha, low-affinity (granulocyte-macrophage)	0.000215615	-1.08256
A_33_P3881262	CSF3R	colony stimulating factor 3 receptor (granulocyte)	8.09688e-05	-1.08761
A_33_P3228266	CST3	cystatin C	5.18696e-06	-1.09954
A_23_P170453	CST5	cystatin D	1.56907e-13	-1.14649
A_23_P41114	CSTA	cystatin A (stefin A)	9.00179e-07	-1.11663
A_23_P154894	CSTB	cystatin B (stefin B)	0.0462319	-1.05162
A_32_P170547	CT45A5	cancer/testis antigen family 45, member A5	0.000631131	1.08703
A_33_P3401556	CTLA4	cytotoxic T-lymphocyte-associated protein 4	0.00451446	1.06871
A_33_P3287631	CTSB	cathepsin B	2.79488e-09	-1.11937
A_33_P3283480	CTSC	cathepsin C	0.0235618	1.05541
A_23_P14774	CTSH	cathepsin H	0.0309931	-1.05577
A_33_P3250398	CTSZ	cathepsin Z	0.0122357	-1.0628
A_23_P311740	CUL9	cullin 9	0.038884	1.05097
A_23_P2543	CUX2	cut-like homeobox 2	0.00457698	1.07292
A_23_P7144	CXCL1	chemokine (C-X-C motif) ligand 1 (melanoma growth stimulating activity, alpha)	0.00742626	-1.06302
A_33_P3343175	CXCL10	chemokine (C-X-C motif) ligand 10	1.17663e-07	-1.12211
A_24_P940411	CXorf36	chromosome X open reading frame 36	0.0176712	-1.05244
A_33_P3650224	CXorf49B	chromosome X open reading frame 49B	0.000464313	1.07296
A_32_P101352	CXorf65	chromosome X open reading frame 65	7.42031e-05	1.09323
A_24_P345451	CYBRD1	cytochrome b reductase 1	0.014356	-1.05989
A_23_P140648	CYFIP1	cytoplasmic FMR1 interacting protein 1	2.89507e-11	-1.13383
A_23_P167509	CYFIP2	cytoplasmic FMR1 interacting protein 2	1.37735e-06	1.11249
A_33_P3264672	CYP26C1	cytochrome P450, family 26, subfamily C, polypeptide 1	0.0126768	-1.05463
A_33_P3348782	CYP2S1	cytochrome P450, family 2, subfamily S, polypeptide 1	0.00747844	-1.06592
A_23_P90626	CYTIP	cytohesin 1 interacting protein	0.0038471	1.06966
A_23_P8539	DAGLB	diacylglycerol lipase, beta	0.0313416	-1.05074
A_33_P3359590	DAZAP1	DAZ associated protein 1	0.0199619	1.05281
A_32_P133005	DCAF10	DDB1 and CUL4 associated factor 10	0.00987096	-1.06531
A_23_P166826	DCP1A	DCP1 decapping enzyme homolog A (S. cerevisiae)	0.00245209	1.0797
A_23_P201386	DDAH1	dimethylarginine dimethylaminohydrolase 1	0.0427031	1.05373
A_23_P52610	DDB2	damage-specific DNA binding protein 2, 48kDa	0.0485771	1.052
A_33_P3264163	DDR1	discoidin domain receptor tyrosine kinase 1	0.00890413	1.06321
A_33_P3268338	DDRGK1	DDRGK domain containing 1	0.00116899	-1.06907
A_32_P93149	DDX10	DEAD (Asp-Glu-Ala-Asp) box polypeptide 10	0.00135915	-1.07148
A_23_P363647	DDX26B	DEAD/H (Asp-Glu-Ala-Asp/His) box polypeptide 26B	0.0174629	1.05753
A_24_P130936	DDX3Y	DEAD (Asp-Glu-Ala-Asp) box polypeptide 3, Y-linked	0.000687697	-1.08382
A_33_P3418170	DDX58	DEAD (Asp-Glu-Ala-Asp) box polypeptide 58	0.0211173	-1.05172
A_32_P80255	DDX6	DEAD (Asp-Glu-Ala-Asp) box polypeptide 6	0.0239173	1.05925
A_23_P9018	DEFB104B	defensin, beta 104B	0.000568911	-1.0721
A_33_P3316475	DEFB132	defensin, beta 132	0.0184317	1.05082
A_33_P3397545	DEFB135	defensin, beta 135	0.00101608	1.06808
A_23_P321201	DENND5A	DENN/MADD domain containing 5A	0.00841087	-1.06105
A_23_P379746	DENND5B	DENN/MADD domain containing 5B	0.00156975	-1.06321
A_23_P83351	DFNB31	deafness, autosomal recessive 31	0.0462319	1.05251
A_23_P53198	DGAT2	diacylglycerol O-acyltransferase 2	5.75926e-08	-1.1168
A_24_P125881	DGCR2	DiGeorge syndrome critical region gene 2	0.000189849	-1.07795
A_23_P210253	DGKD	diacylglycerol kinase, delta 130kDa	3.95968e-05	1.08874
A_24_P343095	DHFR	dihydrofolate reductase	1.03767e-05	-1.08474
A_23_P205200	DHRS12	dehydrogenase/reductase (SDR family) member 12	0.0456397	1.05304
A_23_P33759	DHRS3	dehydrogenase/reductase (SDR family) member 3	0.013764	1.06803
A_23_P162982	DHRS4	dehydrogenase/reductase (SDR family) member 4	0.000620242	-1.08365
A_23_P45811	DIO1	deiodinase, iodothyronine, type I	0.00969336	-1.05335
A_33_P3399090	DIXDC1	DIX domain containing 1	0.00342241	1.06149
A_33_P3464855	DKFZP586B0319	DKFZP586B0319 protein	0.000448128	1.09626
A_33_P3736195	DKFZp686M1136	hypothetical LOC399832	2.1803e-08	1.11335
A_24_P9883	DKFZp761E198	DKFZp761E198 protein	0.0126718	-1.06184
A_32_P189790	DKFZp779M0652	hypothetical DKFZp779M0652	0.0240827	1.05939
A_23_P130743	DKKL1	dickkopf-like 1	0.0192239	-1.05196
A_23_P167920	DLL1	delta-like 1 (Drosophila)	0.00122568	-1.06416
A_23_P320261	DMKN	dermokine	5.13121e-08	1.12115
A_23_P213199	DNAJB14	DnaJ (Hsp40) homolog, subfamily B, member 14	0.0109345	1.06311
A_33_P3216714	DNAJC6	DnaJ (Hsp40) homolog, subfamily C, member 6	0.0102854	1.06205
A_23_P85164	DNASE1L1	deoxyribonuclease I-like 1	0.000690828	-1.0721
A_23_P371266	DNM3	dynamin 3	3.10464e-05	1.10515
A_23_P131816	DNTTIP1	deoxynucleotidyltransferase, terminal, interacting protein 1	0.00740204	-1.06282
A_23_P152330	DOC2A	double C2-like domains, alpha	0.00570367	1.06592
A_23_P16722	DOCK10	dedicator of cytokinesis 10	0.00788948	1.06912
A_33_P3410279	DOCK9	dedicator of cytokinesis 9	3.86323e-14	1.18484
A_33_P3253144	DOK3	docking protein 3	0.00447905	-1.06456
A_23_P386764	DOLPP1	dolichyl pyrophosphate phosphatase 1	0.0123556	-1.05119
A_33_P3274164	DOT1L	DOT1-like, histone H3 methyltransferase (S. cerevisiae)	0.0136693	-1.05565
A_23_P99163	DRAM1	DNA-damage regulated autophagy modulator 1	1.27814e-06	-1.10526
A_33_P3373765	DRD4	dopamine receptor D4	0.0042275	1.07113
A_32_P157945	DSP	desmoplakin	0.00632462	1.07053
A_33_P3290239	DUOXA1	dual oxidase maturation factor 1	0.0359188	1.05498
A_23_P207537	DUSP14	dual specificity phosphatase 14	0.00015405	1.09234
A_23_P333129	DUX4L4	double homeobox 4 like 4	0.00840266	-1.06618
A_23_P90296	DYRK1B	dual-specificity tyrosine-(Y)-phosphorylation regulated kinase 1B	0.0129688	1.05228
A_24_P56270	DYRK2	dual-specificity tyrosine-(Y)-phosphorylation regulated kinase 2	0.0029189	1.07584
A_23_P39931	DYSF	dysferlin, limb girdle muscular dystrophy 2B (autosomal recessive)	7.11477e-12	-1.14482
A_23_P14157	DZIP1	DAZ interacting protein 1	0.000133335	1.08246
A_23_P408955	E2F2	E2F transcription factor 2	3.87874e-09	-1.11598
A_23_P35871	E2F8	E2F transcription factor 8	0.0195882	-1.05976
A_23_P6561	EBLN2	endogenous Bornavirus-like nucleoprotein 2	2.79168e-05	1.08582
A_23_P171077	EBP	emopamil binding protein (sterol isomerase)	0.00550798	1.06545
A_24_P194688	EFHA2	EF-hand domain family, member A2	0.00219922	1.07239
A_23_P424582	EGFL8	EGF-like-domain, multiple 8	2.14395e-06	1.09542
A_33_P3284662	EID2	EP300 interacting inhibitor of differentiation 2	0.0284092	-1.0516
A_32_P197524	EIF2A	eukaryotic translation initiation factor 2A, 65kDa	0.00073874	1.07345
A_33_P3420841	EIF3D	eukaryotic translation initiation factor 3, subunit D	2.22264e-08	-1.1303
A_33_P3308050	EIF4E2	eukaryotic translation initiation factor 4E family member 2	5.00012e-06	-1.09431
A_23_P27315	EMILIN2	elastin microfibril interfacer 2	5.47716e-11	-1.14221
A_23_P76488	EMP1	epithelial membrane protein 1	0	-1.21181
A_33_P3278649	ENTPD2	ectonucleoside triphosphate diphosphohydrolase 2	0.00584136	1.07231
A_23_P253158	EP400	E1A binding protein p400	0.0270493	1.05775
A_23_P108501	EPHA4	EPH receptor A4	0.0243715	1.05918
A_33_P3880302	EPHB2	EPH receptor B2	4.32397e-06	-1.10036
A_33_P3322328	EPS15	epidermal growth factor receptor pathway substrate 15	0.0342503	1.05576
A_23_P105794	EPSTI1	epithelial stromal interaction 1 (breast)	0	-1.17743
A_23_P373927	ERP44	endoplasmic reticulum protein 44	0.00777597	1.06356
A_24_P751074	ETS1	v-ets erythroblastosis virus E26 oncogene homolog 1 (avian)	0.000454114	1.08367
A_23_P42353	ETV7	ets variant 7	0.00147883	-1.07024
A_23_P140427	EVL	Enah/Vasp-like	0.0258241	1.05912
A_23_P103226	FAAH	fatty acid amide hydrolase	0.0129964	-1.0579
A_24_P673063	FABP5	fatty acid binding protein 5 (psoriasis-associated)	0.0290459	-1.05531
A_24_P192994	FADS1	fatty acid desaturase 1	0.0185766	-1.05281
A_33_P3326617	FAHD1	fumarylacetoacetate hydrolase domain containing 1	0.0157061	1.0586
A_23_P149975	FAM107B	family with sequence similarity 107, member B	0.000291742	1.08435
A_24_P324563	FAM108A1	family with sequence similarity 108, member A1	0.000570959	1.0908
A_23_P36888	FAM113B	family with sequence similarity 113, member B	0.000212163	1.09559
A_23_P78053	FAM117A	family with sequence similarity 117, member A	0.00439331	1.07094
A_33_P3291732	FAM125A	family with sequence similarity 125, member A	0.000294373	-1.08713
A_23_P334864	FAM126B	family with sequence similarity 126, member B	0.000254005	1.07936
A_33_P3226167	FAM129B	family with sequence similarity 129, member B	3.86323e-14	-1.15212
A_33_P3270668	FAM131B	family with sequence similarity 131, member B	0.0300744	1.05308
A_32_P233938	FAM133B	family with sequence similarity 133, member B	0.000208469	1.08204
A_24_P190873	FAM163A	family with sequence similarity 163, member A	0.0205194	1.05263
A_33_P3268378	FAM167A	family with sequence similarity 167, member A	0.0144657	-1.05004
A_32_P84242	FAM169A	family with sequence similarity 169, member A	0.0127411	1.0587
A_32_P204218	FAM180A	family with sequence similarity 180, member A	0.013088	-1.05033
A_32_P117693	FAM19A1	family with sequence similarity 19 (chemokine (C-C motif)-like), member A1	0.000423263	1.07629
A_32_P196854	FAM76A	family with sequence similarity 76, member A	0.0406137	1.05108
A_24_P66780	FAM83B	family with sequence similarity 83, member B	0.00144329	-1.06303
A_23_P56746	FAP	fibroblast activation protein, alpha	0.0175892	-1.05183
A_23_P150903	FAR2	fatty acyl CoA reductase 2	3.92847e-08	-1.10968
A_23_P12849	FBXO18	F-box protein, helicase, 18	0.000982005	-1.08202
A_23_P53736	FBXO21	F-box protein 21	0.0110091	1.0547
A_23_P160849	FCER1G	Fc fragment of IgE, high affinity I, receptor for; gamma polypeptide	8.20428e-06	-1.09779
A_23_P63390	FCGR1B	Fc fragment of IgG, high affinity Ib, receptor (CD64)	1.36222e-10	-1.11295
A_33_P3403576	FCGR2A	Fc fragment of IgG, low affinity IIa, receptor (CD32)	0.000221445	-1.09065
A_33_P3327617	FCGR2C	Fc fragment of IgG, low affinity IIc, receptor for (CD32) (gene/pseudogene)	1.75008e-07	-1.10333
A_23_P55936	FCGRT	Fc fragment of IgG, receptor, transporter, alpha	3.36463e-09	-1.11999
A_33_P3217958	FCHSD2	FCH and double SH3 domains 2	2.81889e-06	-1.10252
A_23_P1615	FIBP	fibroblast growth factor (acidic) intracellular binding protein	2.88695e-05	-1.08849
A_23_P145541	FIG4	FIG4 homolog, SAC1 lipid phosphatase domain containing (S. cerevisiae)	0.030371	-1.05029
A_23_P397238	FKBP1A	FK506 binding protein 1A, 12kDa	2.58782e-06	-1.09597
A_23_P414308	FLCN	folliculin	5.11556e-06	-1.0933
A_33_P3421200	FLJ10661	family with sequence similarity 86, member A pseudogene	1.91125e-09	1.12489
A_33_P3318327	FLJ31713	hypothetical protein FLJ31713	0.00134127	1.06631
A_32_P420520	FLJ39582	hypothetical LOC439931	0.000982005	1.08376
A_32_P539599	FLJ40852	hypothetical LOC285962	0.0249376	1.05083
A_33_P3227482	FLJ43944	FLJ43944 protein	0.0206817	1.05204
A_33_P3272412	FLJ45482	hypothetical LOC645566	0.0324681	-1.05008
A_33_P3237580	FLJ45513	hypothetical LOC729220	0.000259206	1.07487
A_23_P395595	FNBP4	formin binding protein 4	0.000268197	1.08842
A_23_P155257	FOXP1	forkhead box P1	0.0091777	1.06733
A_33_P3284019	FOXP4	forkhead box P4	0.00011081	-1.07052
A_32_P164246	FOXQ1	forkhead box Q1	0.0477544	1.05219
A_23_P38795	FPR1	formyl peptide receptor 1	7.1268e-10	-1.13126
A_23_P55649	FPR2	formyl peptide receptor 2	2.70081e-09	-1.12753
A_33_P3247042	FPR3	formyl peptide receptor 3	4.28683e-09	-1.12475
A_33_P3367899	FRAT1	frequently rearranged in advanced T-cell lymphomas	0.0133244	-1.05851
A_33_P3364112	FRS2	fibroblast growth factor receptor substrate 2	0.0100647	1.0663
A_33_P3411075	FSCN1	fascin homolog 1, actin-bundling protein (Strongylocentrotus purpuratus)	0.0036245	-1.05953
A_33_P3216337	FTSJ1	FtsJ homolog 1 (E. coli)	0.0170943	1.05122
A_33_P3393245	FTSJD2	FtsJ methyltransferase domain containing 2	0.000982231	-1.07564
A_33_P3272580	FUCA2	fucosidase, alpha-L- 2, plasma	0.0481813	-1.05126
A_23_P141362	FZD2	frizzled family receptor 2	1.40037e-10	-1.12804
A_33_P3252394	GADD45G	growth arrest and DNA-damage-inducible, gamma	8.69222e-08	-1.12395
A_24_P228796	GAGE7	G antigen 7	0.0281315	1.05779
A_23_P31240	GAL3ST4	galactose-3-O-sulfotransferase 4	0.00426984	1.07368
A_23_P141126	GALK1	galactokinase 1	8.69005e-10	-1.12368
A_33_P3295108	GANC	glucosidase, alpha; neutral C	0.0106033	-1.05975
A_23_P402319	GAPT	GRB2-binding adaptor protein, transmembrane	5.07484e-07	-1.11977
A_33_P3326285	GAS5	growth arrest-specific 5 (non-protein coding)	0.0112218	1.06217
A_33_P3360341	GATA3	GATA binding protein 3	0.0104798	1.0638
A_33_P3323822	GATAD2B	GATA zinc finger domain containing 2B	4.32397e-06	1.09275
A_23_P76435	GATC	glutamyl-tRNA(Gln) amidotransferase, subunit C homolog (bacterial)	0.0367168	-1.05397
A_23_P74290	GBP5	guanylate binding protein 5	0.00278453	1.07821
A_23_P26511	GDPD3	glycerophosphodiester phosphodiesterase domain containing 3	0.0112482	1.0569
A_23_P122662	GFOD1	glucose-fructose oxidoreductase domain containing 1	7.24428e-08	1.12228
A_33_P3317580	GFRA2	GDNF family receptor alpha 2	0.002486	-1.06739
A_23_P40956	GHRL	ghrelin/obestatin prepropeptide	0.0308337	1.05686
A_24_P209455	GIMAP4	GTPase, IMAP family member 4	0.00283134	1.0626
A_33_P3390102	GIPC1	GIPC PDZ domain containing family, member 1	1.2091e-05	1.0921
A_32_P172848	GK	glycerol kinase	1.36471e-07	-1.10637
A_23_P123596	GLDC	glycine dehydrogenase (decarboxylating)	0.0296045	-1.05018
A_33_P3358457	GLI2	GLI family zinc finger 2	0.0321682	1.05772
A_33_P3369760	GLIPR2	GLI pathogenesis-related 2	0.000439553	-1.07853
A_32_P19294	GLT1D1	glycosyltransferase 1 domain containing 1	1.69541e-13	-1.14108
A_23_P370666	GLYATL1	glycine-N-acyltransferase-like 1	0.0167377	1.06261
A_33_P3405334	GM2A	GM2 ganglioside activator	0.000200413	-1.08051
A_33_P3364459	GMPR2	guanosine monophosphate reductase 2	0.00711555	-1.06781
A_33_P3282698	GNAZ	guanine nucleotide binding protein (G protein), alpha z polypeptide	0.0156324	-1.05748
A_32_P171313	GNB4	guanine nucleotide binding protein (G protein), beta polypeptide 4	2.78662e-06	-1.10201
A_23_P148513	GNG5	guanine nucleotide binding protein (G protein), gamma 5	4.27605e-07	-1.10295
A_33_P3353921	GNLY	granulysin	2.07544e-10	1.12766
A_33_P3284009	GNN	Grp94 neighboring nucleotidase pseudogene	0.00653152	-1.06379
A_23_P144578	GNPDA2	glucosamine-6-phosphate deaminase 2	0.0028051	1.0771
A_32_P103669	GOLGA6C	golgin A6 family, member C	0.00688303	1.0662
A_24_P50972	GOLGA6L6	golgin A6 family-like 6	4.19882e-09	1.13495
A_32_P231086	GOLGA6L9	golgin A6 family-like 9	0.0469168	1.05314
A_23_P37623	GOLGA8A	golgin A8 family, member A	0.0093415	1.06851
A_33_P3340639	GPAM	glycerol-3-phosphate acyltransferase, mitochondrial	0.00737776	1.06984
A_33_P3243439	GPR162	G protein-coupled receptor 162	1.11102e-06	-1.11662
A_24_P942481	GPR180	G protein-coupled receptor 180	0.0134258	1.06479
A_23_P25566	GPR183	G protein-coupled receptor 183	3.19458e-07	1.10776
A_23_P305550	GPR35	G protein-coupled receptor 35	0.000877538	1.07232
A_24_P76649	GPRIN3	GPRIN family member 3	1.38538e-05	1.09173
A_24_P23258	GRAMD4	GRAM domain containing 4	0.000469312	-1.07351
A_23_P425176	GRK7	G protein-coupled receptor kinase 7	0.0100595	1.06164
A_33_P3358943	GRM2	glutamate receptor, metabotropic 2	0.000123455	1.09033
A_24_P274640	GTF2H2D	general transcription factor IIH, polypeptide 2D	0.00870154	-1.06014
A_24_P50818	GTF3C3	general transcription factor IIIC, polypeptide 3, 102kDa	0.0260023	1.05519
A_23_P96087	H1FX	H1 histone family, member X	5.11991e-06	-1.09395
A_33_P3222689	H2BFM	H2B histone family, member M	3.82688e-05	1.08384
A_24_P82419	H3F3B	H3 histone, family 3B (H3.3B)	0.00995184	-1.05538
A_33_P3244122	HAAO	3-hydroxyanthranilate 3,4-dioxygenase	4.33862e-08	-1.11156
A_33_P3592015	HABP4	hyaluronan binding protein 4	4.24839e-06	1.11308
A_33_P3269338	HAUS5	HAUS augmin-like complex, subunit 5	0.000535559	1.07531
A_23_P347610	HAVCR1	hepatitis A virus cellular receptor 1	0.0017474	1.06605
A_23_P203558	HBB	hemoglobin, beta	0	1.43283
A_33_P3326235	HBM	hemoglobin, mu	0.00861827	1.06371
A_33_P3246293	HBS1L	HBS1-like (S. cerevisiae)	2.87533e-05	-1.09963
A_24_P125283	HDAC5	histone deacetylase 5	0.0255768	1.05017
A_23_P344451	HDGFRP3	hepatoma-derived growth factor, related protein 3	0.0286728	1.05504
A_23_P59349	HECA	headcase homolog (Drosophila)	0.00266099	1.06661
A_23_P309361	HENMT1	HEN1 methyltransferase homolog 1 (Arabidopsis)	0.00920478	1.06845
A_33_P3315779	HERC6	hect domain and RLD 6	0.00745513	-1.06057
A_33_P3276713	HGF	hepatocyte growth factor (hepapoietin A; scatter factor)	0.00509521	-1.06473
A_23_P250385	HIST1H1B	histone cluster 1, H1b	1.04893e-13	-1.12685
A_33_P3360216	HIST1H2AI	histone cluster 1, H2ai	4.44879e-06	-1.09686
A_23_P133814	HIST1H3C	histone cluster 1, H3c	0.00126922	-1.06773
A_24_P217834	HIST1H3D	histone cluster 1, H3d	2.70117e-12	-1.12285
A_23_P30799	HIST1H3F	histone cluster 1, H3f	5.50285e-08	-1.1241
A_23_P42198	HIST1H3G	histone cluster 1, H3g	3.20213e-05	-1.0781
A_24_P9321	HIST1H3I	histone cluster 1, H3i	8.59031e-05	-1.07546
A_24_P20873	HIST1H4I	histone cluster 1, H4i	0.000398294	-1.07488
A_33_P3299865	HIST1H4K	histone cluster 1, H4k	0.0190354	-1.05844
A_33_P3257678	HIST2H3A	histone cluster 2, H3a	0	-1.23555
A_23_P115375	HIST2H3D	histone cluster 2, H3d	0.00125575	-1.06823
A_33_P3404032	HIST3H2A	histone cluster 3, H2a	0.0243715	-1.05787
A_23_P213584	HK3	hexokinase 3 (white cell)	3.69859e-11	-1.14028
A_23_P42306	HLA-DMA	major histocompatibility complex, class II, DM alpha	0.0109345	-1.05937
A_24_P343233	HLA-DRB1	major histocompatibility complex, class II, DR beta 1	1.27446e-09	-1.14329
A_23_P45099	HLA-DRB5	major histocompatibility complex, class II, DR beta 5	1.0851e-05	-1.09553
A_23_P126266	HLX	H2.0-like homeobox	3.2333e-05	-1.0881
A_23_P40347	HM13	histocompatibility (minor) 13	2.62999e-05	-1.08726
A_33_P3395321	HN1	hematological and neurological expressed 1	1.50958e-05	-1.09556
A_23_P56734	HNMT	histamine N-methyltransferase	7.80285e-09	-1.12472
A_24_P9090	HNRPDL	heterogeneous nuclear ribonucleoprotein D-like	0.00463938	1.0682
A_23_P39364	HOMER3	homer homolog 3 (Drosophila)	0	-1.1998
A_23_P254507	HOPX	HOP homeobox	0.00353201	1.0879
A_33_P3300975	HOXC4	homeobox C4	0.0286818	1.05687
A_24_P124558	HOXC8	homeobox C8	0.00987082	1.05497
A_23_P323180	HOXD3	homeobox D3	0.0180189	1.05382
A_23_P206760	HP	haptoglobin	5.62699e-13	-1.14401
A_33_P3289236	HPR	haptoglobin-related protein	9.77415e-10	-1.12943
A_23_P256107	HPSE	heparanase	0	-1.19497
A_23_P105012	HRASLS2	HRAS-like suppressor 2	1.84457e-09	-1.12083
A_23_P386310	HRH4	histamine receptor H4	0.0206817	1.06126
A_24_P23625	HS3ST3B1	heparan sulfate (glucosamine) 3-O-sulfotransferase 3B1	9.00224e-09	1.13204
A_33_P3244181	HSBP1	heat shock factor binding protein 1	0.000268197	-1.0762
A_33_P3251776	HSD3B7	hydroxy-delta-5-steroid dehydrogenase, 3 beta- and steroid delta-isomerase 7	0.000873165	-1.06579
A_32_P9963	HSF2	heat shock transcription factor 2	0.0118249	1.06026
A_33_P3408212	HSP90B1	heat shock protein 90kDa beta (Grp94), member 1	0.00383318	-1.07305
A_33_P3401252	HSP90B3P	heat shock protein 90kDa beta (Grp94), member 3, pseudogene	0.000876012	-1.06996
A_23_P91334	HSPA12B	heat shock 70kD protein 12B	0.0114352	-1.05146
A_23_P111132	HSPA1A	heat shock 70kDa protein 1A	1.5453e-07	-1.11161
A_23_P97990	HTRA1	HtrA serine peptidase 1	0	-1.20057
A_33_P3368014	HVCN1	hydrogen voltage-gated channel 1	0.000207751	-1.07806
A_23_P418031	IFFO2	intermediate filament family orphan 2	0.000154076	1.09475
A_23_P153745	IFI30	interferon, gamma-inducible protein 30	4.11054e-05	-1.07179
A_23_P45871	IFI44L	interferon-induced protein 44-like	0	-1.17031
A_23_P201459	IFI6	interferon, alpha-inducible protein 6	2.87563e-09	-1.12114
A_23_P52266	IFIT1	interferon-induced protein with tetratricopeptide repeats 1	0.00104426	-1.07341
A_23_P24004	IFIT2	interferon-induced protein with tetratricopeptide repeats 2	6.52985e-13	-1.13647
A_33_P3283611	IFIT3	interferon-induced protein with tetratricopeptide repeats 3	1.802e-08	-1.12524
A_23_P72737	IFITM1	interferon induced transmembrane protein 1 (9-27)	0.00672305	1.06974
A_24_P287043	IFITM2	interferon induced transmembrane protein 2 (1-8D)	0.0221751	-1.05832
A_23_P167168	IGJ	immunoglobulin J polypeptide, linker protein for immunoglobulin alpha and mu polypeptides	0	-1.24924
A_33_P3379039	IGLL5	immunoglobulin lambda-like polypeptide 5	0	-1.30716
A_23_P887	IKBKE	inhibitor of kappa light polypeptide gene enhancer in B-cells, kinase epsilon	0.017718	-1.05325
A_33_P3842556	IKZF1	IKAROS family zinc finger 1 (Ikaros)	0.018131	1.05721
A_32_P114284	IKZF2	IKAROS family zinc finger 2 (Helios)	0.0107782	1.06752
A_24_P288685	IL13RA1	interleukin 13 receptor, alpha 1	8.12064e-05	-1.08235
A_24_P208567	IL18R1	interleukin 18 receptor 1	0.0157176	1.05996
A_23_P28334	IL18RAP	interleukin 18 receptor accessory protein	2.14291e-08	1.12953
A_33_P3246833	IL1RN	interleukin 1 receptor antagonist	1.51229e-13	-1.15456
A_23_P62607	IL22RA1	interleukin 22 receptor, alpha 1	0.0244351	1.05507
A_23_P409438	IL28A	interleukin 28A (interferon, lambda 2)	0.00278453	1.06403
A_23_P434944	ILF3	interleukin enhancer binding factor 3, 90kDa	0.0393218	1.05516
A_23_P50081	IMPA2	inositol(myo)-1(or 4)-monophosphatase 2	5.16872e-05	-1.08885
A_23_P125686	INGX	inhibitor of growth family, X-linked, pseudogene	0.00247744	-1.07398
A_23_P35684	INPP5F	inositol polyphosphate-5-phosphatase F	0.0190354	1.05451
A_33_P3219090	INSIG1	insulin induced gene 1	6.41143e-05	1.1001
A_23_P30264	IPO11	importin 11	0.00583032	-1.05527
A_23_P9662	IPP	intracisternal A particle-promoted polypeptide	0.0174642	1.0595
A_33_P3292432	IQCA1	IQ motif containing with AAA domain 1	0.0233364	-1.05057
A_32_P152204	IQCF3	IQ motif containing F3	0.00949372	-1.05295
A_33_P3327333	IRF3	interferon regulatory factor 3	0.0138416	1.05929
A_23_P500271	IRF5	interferon regulatory factor 5	0.0239872	-1.05736
A_33_P3362503	ISPD	isoprenoid synthase domain containing	0.000906908	1.07711
A_23_P210176	ITGA6	integrin, alpha 6	0.00113488	1.07984
A_23_P329573	ITGB2	integrin, beta 2 (complement component 3 receptor 3 and 4 subunit)	0.0399933	-1.05226
A_23_P76529	ITGB7	integrin, beta 7	0.00419737	1.06902
A_23_P354151	ITK	IL2-inducible T-cell kinase	1.11358e-09	1.15028
A_24_P402690	ITM2C	integral membrane protein 2C	5.34769e-05	-1.07859
A_23_P19517	ITPR3	inositol 1,4,5-trisphosphate receptor, type 3	0.00194115	1.07824
A_33_P3878772	JAK2	Janus kinase 2	0.000407016	-1.08567
A_33_P3255290	JAKMIP2	janus kinase and microtubule interacting protein 2	0.034119	1.05911
A_24_P271527	JOSD1	Josephin domain containing 1	0.0119662	1.06493
A_33_P3382538	JRKL	jerky homolog-like (mouse)	0.00796632	-1.06593
A_33_P3323298	JUN	jun proto-oncogene	0.00485281	-1.06924
A_24_P241815	JUNB	jun B proto-oncogene	0.00210442	-1.07265
A_23_P66608	KAT2A	K(lysine) acetyltransferase 2A	0.000661686	1.0723
A_33_P3376140	KCNJ15	potassium inwardly-rectifying channel, subfamily J, member 15	4.00864e-05	-1.07533
A_23_P429977	KCNQ1	potassium voltage-gated channel, KQT-like subfamily, member 1	0.0324064	-1.05295
A_33_P3281606	KCNT1	potassium channel, subfamily T, member 1	0.00284426	1.06904
A_33_P3240507	KCTD12	potassium channel tetramerisation domain containing 12	7.6002e-09	-1.1372
A_23_P78871	KCTD15	potassium channel tetramerisation domain containing 15	0.0253902	-1.05334
A_33_P3332081	KHDRBS3	KH domain containing, RNA binding, signal transduction associated 3	0.00965647	1.05461
A_23_P20683	KIAA0020	KIAA0020	0.00219867	1.06393
A_23_P117852	KIAA0101	KIAA0101	0.000112962	-1.0808
A_33_P3408702	KIAA0825	KIAA0825	0.0382628	1.05111
A_23_P315589	KIAA0930	KIAA0930	5.69645e-11	-1.13115
A_23_P394545	KIAA1033	KIAA1033	1.26788e-05	-1.08965
A_24_P325176	KIAA1109	KIAA1109	0.0412541	1.05491
A_33_P3421626	KIAA1147	KIAA1147	0.00723363	1.06452
A_23_P318581	KIAA1430	KIAA1430	0.0364836	1.05554
A_23_P202587	KIAA1598	KIAA1598	0.0013038	-1.07982
A_33_P3404744	KIAA1958	KIAA1958	0.00216918	-1.06848
A_32_P100830	KIF19	kinesin family member 19	0.0165273	-1.05867
A_23_P126888	KIF21B	kinesin family member 21B	0.00353179	1.07686
A_33_P3350634	KIF22	kinesin family member 22	0.00987096	1.05737
A_23_P48835	KIF23	kinesin family member 23	7.19023e-07	-1.10888
A_33_P3465247	KIF3A	kinesin family member 3A	7.77709e-07	1.10324
A_23_P358542	KIFC2	kinesin family member C2	0.0353867	1.05529
A_33_P3313920	KIR2DL2	killer cell immunoglobulin-like receptor, two domains, long cytoplasmic tail, 2	0.000154076	1.09701
A_24_P350622	KIR2DL4	killer cell immunoglobulin-like receptor, two domains, long cytoplasmic tail, 4	0.000381318	1.08476
A_33_P3270346	KIR2DL5A	killer cell immunoglobulin-like receptor, two domains, long cytoplasmic tail, 5A	0.0319019	1.05714
A_23_P502590	KIR2DS4	killer cell immunoglobulin-like receptor, two domains, short cytoplasmic tail, 4	2.35251e-06	1.11058
A_23_P397308	KLC4	kinesin light chain 4	0.00778371	-1.06263
A_23_P354805	KLF12	Kruppel-like factor 12	4.25496e-08	1.11453
A_23_P422766	KLHDC1	kelch domain containing 1	0.0174226	1.05796
A_23_P6535	KLHDC7B	kelch domain containing 7B	0.0210472	-1.05899
A_32_P195647	KLHL15	kelch-like 15 (Drosophila)	0.00960069	-1.05647
A_23_P99275	KLRB1	killer cell lectin-like receptor subfamily B, member 1	0.010312	1.07673
A_32_P38637	KRBA1	KRAB-A domain containing 1	0.0253902	1.05514
A_33_P3315268	KRT78	keratin 78	2.49153e-07	1.10888
A_33_P3245348	KRTAP4-1	keratin associated protein 4-1	0.0147724	1.05995
A_33_P3266564	KRTAP5-6	keratin associated protein 5-6	0.0093415	-1.05324
A_33_P3267195	KU-MEL-3	KU-MEL-3	0.01496	-1.0566
A_24_P53051	LACTB	lactamase, beta	1.03217e-07	-1.11507
A_33_P3308749	LAMA4	laminin, alpha 4	0.0143986	-1.05771
A_33_P3370940	LAMB1	laminin, beta 1	0.04742	1.05203
A_33_P3410409	LAMP2	lysosomal-associated membrane protein 2	5.92642e-05	-1.08205
A_23_P18604	LAP3	leucine aminopeptidase 3	1.92425e-10	-1.13047
A_23_P120227	LBH	limb bud and heart development homolog (mouse)	0.00650785	1.07446
A_23_P103361	LCK	lymphocyte-specific protein tyrosine kinase	0.00283297	1.07928
A_23_P47565	LDHA	lactate dehydrogenase A	0.0138416	-1.06304
A_32_P452655	LGALS9C	lectin, galactoside-binding, soluble, 9C	0.0300327	-1.05353
A_33_P3220137	LHFPL1	lipoma HMGIC fusion partner-like 1	0.0211753	1.0611
A_23_P79094	LILRA3	leukocyte immunoglobulin-like receptor, subfamily A (without TM domain), member 3	1.11261e-11	-1.1451
A_24_P370172	LILRA5	leukocyte immunoglobulin-like receptor, subfamily A (with TM domain), member 5	0.00166837	-1.07801
A_32_P70158	LILRB3	leukocyte immunoglobulin-like receptor, subfamily B (with TM and ITIM domains), member 3	0.000684213	-1.08322
A_33_P3267799	LILRB4	leukocyte immunoglobulin-like receptor, subfamily B (with TM and ITIM domains), member 4	2.08181e-05	-1.10156
A_23_P4773	LILRB5	leukocyte immunoglobulin-like receptor, subfamily B (with TM and ITIM domains), member 5	5.64908e-09	-1.10739
A_23_P157926	LINGO2	leucine rich repeat and Ig domain containing 2	0.000469312	1.0898
A_24_P198629	LINS	lines homolog (Drosophila)	0.00969336	1.06199
A_24_P687594	LIX1L	Lix1 homolog (mouse)-like	0.00893643	1.06377
A_33_P3392460	LOC100128077	hypothetical LOC100128077	0.00898756	1.05506
A_32_P100430	LOC100128737	hypothetical LOC100128737	8.7137e-05	-1.08575
A_32_P6172	LOC100128822	hypothetical LOC100128822	0.0117604	-1.06409
A_33_P3294372	LOC100128881	hypothetical LOC100128881	0.0309931	1.05197
A_32_P125832	LOC100128893	hypothetical LOC100128893	0.0141636	-1.05392
A_33_P3326767	LOC100129597	hypothetical LOC100129597	0.0127105	-1.0548
A_33_P3382296	LOC100129662	hypothetical LOC100129662	0.000737823	1.08078
A_33_P3209361	LOC100130015	5-hydroxyisourate hydrolase pseudogene	0.000188889	1.09281
A_33_P3282683	LOC100130027	hypothetical LOC100130027	0.0182985	-1.05176
A_33_P3401841	LOC100130453	hypothetical protein LOC100130453	0.0160648	1.06021
A_24_P400172	LOC100130691	hypothetical LOC100130691	0.00798185	1.05947
A_33_P3291891	LOC100130825	hypothetical protein LOC100130825	0.0469191	1.05241
A_33_P3283271	LOC100130849	phosphorylase kinase, gamma 1 (muscle) pseudogene	0.00548843	-1.065
A_33_P3378630	LOC100131195	hypothetical protein LOC100131195	0.00115778	1.07101
A_33_P3632937	LOC100131262	hypothetical LOC100131262	0.0093415	-1.0588
A_33_P3346806	LOC100131581	hypothetical LOC100131581	0.0398528	1.05406
A_33_P3251940	LOC100131608	hypothetical protein LOC100131608	0.0385376	-1.0528
A_33_P3377190	LOC100131662	hypothetical LOC100131662	2.63721e-05	1.09904
A_33_P3387005	LOC100132069	hypothetical protein LOC100132069	0.0350939	1.05088
A_33_P3422559	LOC100132071	hypothetical protein LOC100132071	0.011604	-1.05159
A_23_P304016	LOC100132167	hypothetical LOC100132167	0.0122113	1.06088
A_33_P3247639	LOC100132941	hypothetical protein LOC100132941	1.28926e-06	-1.09304
A_33_P3356371	LOC100133089	hypothetical protein LOC100133089	0.0274747	1.05787
A_33_P3236340	LOC100133131	hypothetical protein LOC100133131	0.0244593	1.0602
A_33_P3373970	LOC100133661	HLA class II histocompatibility antigen, DR beta 4 chain-like	0.0163136	-1.05226
A_32_P54503	LOC100134229	hypothetical LOC100134229	0.039164	-1.0534
A_33_P3762918	LOC100216546	hypothetical LOC100216546	0.0324153	1.05242
A_33_P3336592	LOC100499221	hypothetical LOC100499221	0	1.17989
A_33_P3290089	LOC100505585	hypothetical LOC100505585	9.33518e-10	1.15918
A_33_P3422471	LOC100509380	hypothetical protein LOC100509380	1.26825e-06	1.09801
A_24_P357847	LOC100510044	immunoglobulin kappa locus-like	0	-1.19858
A_32_P101570	LOC100616668	TPTE2 pseudogene	0.0163243	1.06256
A_33_P3665749	LOC148145	hypothetical LOC148145	0.023664	-1.05009
A_33_P3395028	LOC152225	hypothetical LOC152225	0.000262843	1.0921
A_33_P3743508	LOC158435	hypothetical LOC158435	0.00890413	1.06928
A_33_P3447441	LOC202025	hypothetical LOC202025	0.0275623	1.05008
A_33_P3350853	LOC202781	hypothetical LOC202781	0.0315564	1.05656
A_33_P3347887	LOC221122	hypothetical LOC221122	0.0133349	-1.05433
A_33_P3543133	LOC283624	hypothetical LOC283624	0.00417992	1.06431
A_33_P3808371	LOC283911	hypothetical protein LOC283911	0.000378281	1.07428
A_33_P3683362	LOC284242	hypothetical protein LOC284242	0.0114352	-1.05532
A_33_P3661309	LOC284669	hypothetical protein LOC284669	0.00550798	1.0724
A_33_P3351894	LOC284889	hypothetical LOC284889	0.000398294	-1.07882
A_33_P3734384	LOC285957	hypothetical protein LOC285957	0.000513166	1.07191
A_33_P3735158	LOC286272	hypothetical protein LOC286272	7.6693e-06	1.09669
A_23_P116743	LOC338799	hypothetical LOC338799	6.16721e-12	1.1689
A_33_P3548190	LOC338864	hypothetical LOC338864	0.0208216	-1.05057
A_33_P3414880	LOC339192	hypothetical LOC339192	0.00193628	1.07865
A_33_P3705339	LOC339685	hypothetical protein LOC339685	0.00165386	1.06642
A_33_P3512350	LOC339807	hypothetical LOC339807	0.0190354	1.06095
A_33_P3738799	LOC340074	hypothetical LOC340074	0.0093415	-1.05323
A_33_P3378895	LOC340357	hypothetical LOC340357	0.0147827	1.05565
A_33_P3282641	LOC344887	NmrA-like family domain containing 1 pseudogene	0.0115454	-1.05194
A_23_P398275	LOC388152	hypothetical LOC388152	0.00194202	1.07619
A_33_P3508541	LOC400622	hypothetical LOC400622	0.0150529	-1.05331
A_24_P101642	LOC401847	hypothetical protein LOC401847	7.56878e-14	-1.134
A_33_P3233318	LOC442366	hypothetical protein LOC442366	0.0154521	1.06417
A_33_P3304247	LOC644075	hypothetical LOC644075	0.00636105	1.07026
A_33_P3410584	LOC645586	hypothetical LOC645586	3.97628e-06	1.11698
A_33_P3520693	LOC646903	hypothetical LOC646903	0.0178123	1.05342
A_33_P3357753	LOC728190	hypothetical LOC728190	0.00345224	1.06469
A_24_P456723	LOC728537	hypothetical LOC728537	0.0250026	1.05445
A_33_P3323188	LOC728743	zinc finger protein pseudogene	0.000253346	1.08784
A_33_P3326733	LOC729668	golgi autoantigen, golgin subfamily a, 6 pseudogene	0.00232305	1.08575
A_33_P3365815	LOC729866	hCG1994895	0.0418727	1.05365
A_24_P349207	LOC729915	putative POM121-like protein 1	0.00181448	-1.07815
A_33_P3220056	LOC730020	hypothetical protein LOC730020	0.0378443	-1.05202
A_33_P3260964	LOC731779	hypothetical LOC731779	0.0156791	1.05174
A_33_P3376958	LOC96610	BMS1 homolog, ribosome assembly protein (yeast) pseudogene	0	-1.24993
A_23_P153461	LPPR2	lipid phosphate phosphatase-related protein type 2	0.0149011	-1.06189
A_33_P3278801	LRCH3	leucine-rich repeats and calponin homology (CH) domain containing 3	0.000407016	1.07708
A_23_P50775	LRFN3	leucine rich repeat and fibronectin type III domain containing 3	0.000116054	1.09101
A_23_P50638	LRG1	leucine-rich alpha-2-glycoprotein 1	0.000237271	-1.09003
A_23_P124837	LRP1	low density lipoprotein receptor-related protein 1	4.45967e-07	-1.1098
A_33_P3253538	LRRC14B	leucine rich repeat containing 14B	0.0197624	1.06306
A_24_P181585	LRRC59	leucine rich repeat containing 59	0.000946064	-1.07056
A_23_P103775	LRRC8C	leucine rich repeat containing 8 family, member C	5.65299e-05	1.09164
A_23_P99942	LRRK1	leucine-rich repeat kinase 1	0.000939192	-1.08242
A_23_P31376	LRRN3	leucine rich repeat neuronal 3	0	1.22186
A_23_P53557	LTBR	lymphotoxin beta receptor (TNFR superfamily, member 3)	0	-1.17853
A_23_P166848	LTF	lactotransferrin	0.0244351	1.05552
A_23_P59787	LUC7L2	LUC7-like 2 (S. cerevisiae)	0.0191491	1.05635
A_24_P317762	LY6E	lymphocyte antigen 6 complex, locus E	0.00016416	-1.06705
A_23_P70688	LY86	lymphocyte antigen 86	5.00814e-08	-1.12247
A_33_P3368830	LY9	lymphocyte antigen 9	9.60291e-05	1.08959
A_33_P3215422	LYL1	lymphoblastic leukemia derived sequence 1	0.000376196	-1.08574
A_33_P3359047	LYPD6	LY6/PLAUR domain containing 6	8.15132e-05	1.08135
A_23_P397376	MAF	v-maf musculoaponeurotic fibrosarcoma oncogene homolog (avian)	1.12459e-09	1.14784
A_33_P3220837	MAFB	v-maf musculoaponeurotic fibrosarcoma oncogene homolog B (avian)	6.51871e-09	-1.1305
A_23_P34144	MAGEH1	melanoma antigen family H, 1	0.0314362	1.05675
A_24_P187921	MANEA	mannosidase, endo-alpha	0.0130427	-1.0509
A_23_P207445	MAP2K6	mitogen-activated protein kinase kinase 6	0.00582712	-1.05558
A_32_P7823	MAPK1IP1L	mitogen-activated protein kinase 1 interacting protein 1-like	0.0204645	-1.05414
A_33_P3307337	MAPK4	mitogen-activated protein kinase 4	0.010146	-1.05529
A_23_P101992	MARCO	macrophage receptor with collagenous structure	0	-1.15091
A_23_P138725	MARVELD1	MARVEL domain containing 1	0.00410325	-1.07083
A_33_P3854030	MBD5	methyl-CpG binding domain protein 5	0.00012042	1.08327
A_33_P3415663	MBLAC2	metallo-beta-lactamase domain containing 2	0.00413051	1.07371
A_23_P208516	MBOAT7	membrane bound O-acyltransferase domain containing 7	7.16427e-12	-1.13776
A_33_P3352767	MC1R	melanocortin 1 receptor (alpha melanocyte stimulating hormone receptor)	2.78992e-10	1.13411
A_33_P3317442	MCF2L	MCF.2 cell line derived transforming sequence-like	0.000478403	-1.0797
A_23_P256694	MCM3AP-AS1	MCM3AP antisense RNA 1 (non-protein coding)	0.00957469	1.05595
A_23_P27571	MCOLN1	mucolipin 1	0.0117075	-1.06354
A_33_P3375140	MCPH1	microcephalin 1	0.0219514	1.0558
A_23_P327022	MDFIC	MyoD family inhibitor domain containing	0.00520581	1.06766
A_24_P237486	MECP2	methyl CpG binding protein 2 (Rett syndrome)	0.000148036	1.08188
A_24_P273865	MED20	mediator complex subunit 20	0.0102836	-1.06478
A_23_P145501	MED23	mediator complex subunit 23	0.0104848	1.06674
A_33_P3369766	MED4	mediator complex subunit 4	0.0406373	1.05364
A_23_P140967	MEFV	Mediterranean fever	0.00969336	-1.06582
A_23_P211561	MEI1	meiosis inhibitor 1	0.00202267	1.06825
A_24_P106624	MEOX2	mesenchyme homeobox 2	0.00744154	-1.0551
A_23_P50137	MEX3C	mex-3 homolog C (C. elegans)	2.59819e-08	1.13462
A_23_P72157	MFSD7	major facilitator superfamily domain containing 7	0.00472361	-1.07127
A_24_P303080	MFSD8	major facilitator superfamily domain containing 8	0.00402368	1.06398
A_33_P3330323	MGA	MAX gene associated	0.00422683	1.07313
A_33_P3526315	MGC12488	hypothetical protein MGC12488	0.0185967	1.05764
A_33_P3789693	MGC24103	hypothetical MGC24103	4.03983e-13	1.17864
A_32_P183918	MGC39372	serpin peptidase inhibitor, clade B (ovalbumin), member 9 pseudogene	0.00692823	-1.0548
A_24_P67898	MGEA5	meningioma expressed antigen 5 (hyaluronidase)	0.000777596	1.07932
A_23_P36658	MGST1	microsomal glutathione S-transferase 1	7.54312e-13	-1.1518
A_23_P110167	MGST2	microsomal glutathione S-transferase 2	0.0017474	-1.071
A_24_P33982	MILR1	mast cell immunoglobulin-like receptor 1	1.10491e-07	-1.12533
A_33_P3374205	MKI67	antigen identified by monoclonal antibody Ki-67	4.37611e-05	-1.09699
A_24_P929754	MKNK2	MAP kinase interacting serine/threonine kinase 2	0.0228217	1.05541
A_23_P143906	MLF1	myeloid leukemia factor 1	0.0125086	1.06542
A_33_P3390570	MLL	myeloid/lymphoid or mixed-lineage leukemia (trithorax homolog, Drosophila)	0.00247282	1.07289
A_24_P192627	MLLT3	myeloid/lymphoid or mixed-lineage leukemia (trithorax homolog, Drosophila); translocated to, 3	0.00478626	1.06315
A_32_P98683	MLLT6	myeloid/lymphoid or mixed-lineage leukemia (trithorax homolog, Drosophila); translocated to, 6	5.39616e-07	1.11238
A_23_P1691	MMP1	matrix metallopeptidase 1 (interstitial collagenase)	0.00854462	1.06473
A_24_P82106	MMP14	matrix metallopeptidase 14 (membrane-inserted)	0.010234	1.06409
A_24_P419028	MOP-1	MOP-1	6.98589e-11	-1.12682
A_23_P171117	MORC4	MORC family CW-type zinc finger 4	0.000944717	1.07194
A_33_P3293362	MOSC1	MOCO sulphurase C-terminal domain containing 1	7.27529e-06	-1.09895
A_23_P111492	MOSPD3	motile sperm domain containing 3	0.00171924	-1.07081
A_23_P31064	MOXD1	monooxygenase, DBH-like 1	0.04467	-1.05196
A_24_P153568	MPEG1	macrophage expressed 1	0.000726094	-1.08358
A_23_P141345	MPP3	membrane protein, palmitoylated 3 (MAGUK p55 subfamily member 3)	4.99778e-07	-1.09437
A_23_P12746	MRC1	mannose receptor, C type 1	0.00077368	1.07311
A_23_P105044	MRPL23	mitochondrial ribosomal protein L23	0.00155991	-1.06152
A_23_P129513	MRPL28	mitochondrial ribosomal protein L28	0.00681561	-1.05919
A_23_P75769	MS4A4A	membrane-spanning 4-domains, subfamily A, member 4	3.72351e-05	-1.09589
A_23_P97932	MSRB2	methionine sulfoxide reductase B2	0.0230573	-1.05763
A_23_P32414	MST4	serine/threonine protein kinase MST4	0.0275215	1.05459
A_23_P37983	MT1B	metallothionein 1B	0.00295416	-1.06006
A_23_P206724	MT1E	metallothionein 1E	0.0171108	-1.05588
A_23_P15174	MT1F	metallothionein 1F	0.0443002	-1.05158
A_23_P427703	MT1L	metallothionein 1L (gene/pseudogene)	0.00423444	-1.05856
A_23_P66241	MT1M	metallothionein 1M	0.00430716	-1.0689
A_23_P106844	MT2A	metallothionein 2A	0.00771477	-1.05301
A_23_P404045	MTHFR	methylenetetrahydrofolate reductase (NAD(P)H)	0.00117694	-1.07081
A_33_P3226775	MUC20	mucin 20, cell surface associated	0.000898253	1.08379
A_23_P17663	MX1	myxovirus (influenza virus) resistance 1, interferon-inducible protein p78 (mouse)	0	-1.12298
A_23_P6263	MX2	myxovirus (influenza virus) resistance 2 (mouse)	0.00165924	-1.07625
A_23_P43157	MYBL1	v-myb myeloblastosis viral oncogene homolog (avian)-like 1	8.59915e-10	1.13725
A_33_P3306068	MYCL1	v-myc myelocytomatosis viral oncogene homolog 1, lung carcinoma derived (avian)	0.000262413	-1.08182
A_23_P362659	MYD88	myeloid differentiation primary response gene (88)	0.000847939	-1.07564
A_23_P2223	MYL6B	myosin, light chain 6B, alkali, smooth muscle and non-muscle	0.0107782	-1.05824
A_23_P98786	MYO7A	myosin VIIA	0.0179531	-1.05557
A_23_P205841	MYO9A	myosin IXA	0.0176712	1.05148
A_23_P354387	MYOF	myoferlin	0.014356	-1.06072
A_23_P326760	MYRIP	myosin VIIA and Rab interacting protein	0.00768292	1.05657
A_23_P84596	MZB1	marginal zone B and B1 cell-specific protein	0	-1.19389
A_33_P3349444	NAGA	N-acetylgalactosaminidase, alpha-	3.67397e-05	-1.09214
A_33_P3230259	NCAPH	non-SMC condensin I complex, subunit H	0.00554007	1.06251
A_33_P3272558	NCAPH2	non-SMC condensin II complex, subunit H2	0.0141498	1.0642
A_33_P3224803	NCF1	neutrophil cytosolic factor 1	0	-1.19099
A_33_P3365432	NCF4	neutrophil cytosolic factor 4, 40kDa	1.27714e-06	-1.10426
A_33_P3268564	NCK2	NCK adaptor protein 2	1.45439e-13	1.18537
A_23_P251881	NCR3	natural cytotoxicity triggering receptor 3	1.54565e-05	1.10523
A_24_P848091	NCRNA00032	non-protein coding RNA 32	0.0387717	-1.0535
A_24_P462853	NCRNA00202	non-protein coding RNA 202	0.00470492	1.06305
A_33_P3371402	NCRNA00204B	non-protein coding RNA 204B	0.0212682	1.05591
A_33_P3405916	NCRNA00273	non-protein coding RNA 273	0.00804408	1.0591
A_33_P3368383	NCRNA00314	non-protein coding RNA 314	0.00460835	1.07339
A_33_P3312150	NCRNA00328	non-protein coding RNA 328	0.00633116	1.06526
A_24_P264909	NDFIP2	Nedd4 family interacting protein 2	2.50036e-05	1.08938
A_33_P3300092	NDST1	N-deacetylase/N-sulfotransferase (heparan glucosaminyl) 1	0.00277222	-1.06794
A_33_P3244013	NEBL	nebulette	1.37261e-07	1.1074
A_33_P3260016	NEDD1	neural precursor cell expressed, developmentally down-regulated 1	0.00339799	1.06116
A_33_P3284045	NEK10	NIMA (never in mitosis gene a)- related kinase 10	0.00363802	-1.05913
A_23_P121276	NEK4	NIMA (never in mitosis gene a)-related kinase 4	0.00528788	-1.06008
A_23_P3681	NETO2	neuropilin (NRP) and tolloid (TLL)-like 2	0.00278453	-1.07239
A_24_P394533	NEU1	sialidase 1 (lysosomal sialidase)	0.00051084	-1.0734
A_23_P90980	NEU2	sialidase 2 (cytosolic sialidase)	0.016717	-1.05272
A_24_P1919	NF1	neurofibromin 1	0.0111702	-1.06452
A_33_P3292769	NFAM1	NFAT activating protein with ITAM motif 1	3.45268e-09	-1.12574
A_23_P13753	NFE2	nuclear factor (erythroid-derived 2), 45kDa	1.31043e-05	-1.08929
A_33_P3368706	NFYC	nuclear transcription factor Y, gamma	0.0375681	-1.05377
A_32_P126375	NHS	Nance-Horan syndrome (congenital cataracts and dental anomalies)	0.0227469	-1.05839
A_33_P3271111	NINJ1	ninjurin 1	0.0140287	-1.06196
A_23_P143374	NINL	ninein-like	3.21011e-06	1.0955
A_33_P3489737	NLN	neurolysin (metallopeptidase M3 family)	0.034974	-1.0543
A_23_P340019	NLRC3	NLR family, CARD domain containing 3	8.58764e-06	1.106
A_23_P101434	NLRP12	NLR family, pyrin domain containing 12	1.80232e-10	-1.13447
A_23_P16384	NLRP7	NLR family, pyrin domain containing 7	0.0313023	-1.05442
A_23_P354908	NMNAT2	nicotinamide nucleotide adenylyltransferase 2	0.00620509	-1.05543
A_33_P3272563	NMT2	N-myristoyltransferase 2	7.01515e-05	1.0857
A_23_P69537	NMU	neuromedin U	0.00120483	-1.06708
A_33_P3417810	NOL10	nucleolar protein 10	0.00531754	-1.06051
A_23_P47148	NOX4	NADPH oxidase 4	0.00268992	1.06281
A_23_P48717	NPC2	Niemann-Pick disease, type C2	0.000818715	-1.07492
A_32_P49423	NPM1	nucleophosmin (nucleolar phosphoprotein B23, numatrin)	1.16496e-05	1.09343
A_23_P52298	NPM3	nucleophosmin/nucleoplasmin 3	0.00195691	1.07465
A_23_P253896	NPNT	nephronectin	0.00209598	-1.06173
A_23_P147711	NPR1	natriuretic peptide receptor A/guanylate cyclase A (atrionatriuretic peptide receptor A)	0.041613	1.05331
A_23_P58953	NQO2	NAD(P)H dehydrogenase, quinone 2	0.00998171	-1.05975
A_24_P250227	NR1D1	nuclear receptor subfamily 1, group D, member 1	2.63721e-05	1.10501
A_23_P414519	NRN1	neuritin 1	0.0039639	-1.06688
A_23_P170498	NTAN1	N-terminal asparagine amidase	0.0247023	1.05418
A_23_P371039	NTSR1	neurotensin receptor 1 (high affinity)	0.00341602	-1.05936
A_23_P348257	NUAK1	NUAK family, SNF1-like kinase, 1	0	1.16452
A_23_P13364	NUCB2	nucleobindin 2	0.0124577	1.06537
A_23_P88381	NUMB	numb homolog (Drosophila)	2.80952e-06	-1.11166
A_23_P14062	NUP107	nucleoporin 107kDa	0.000873165	1.07283
A_33_P3418010	NUP62	nucleoporin 62kDa	0.00677518	-1.06138
A_23_P64828	OAS1	2'-5'-oligoadenylate synthetase 1, 40/46kDa	0	-1.2176
A_23_P204087	OAS2	2'-5'-oligoadenylate synthetase 2, 69/71kDa	2.12907e-13	-1.15372
A_33_P3402489	OAS3	2'-5'-oligoadenylate synthetase 3, 100kDa	0.000208469	-1.08111
A_23_P139786	OASL	2'-5'-oligoadenylate synthetase-like	5.41795e-05	-1.07613
A_33_P3254801	OGFR	opioid growth factor receptor	0.0311141	-1.05573
A_23_P7791	OGFRL1	opioid growth factor receptor-like 1	0.0311141	-1.0537
A_33_P3227284	OGT	O-linked N-acetylglucosamine (GlcNAc) transferase (UDP-N-acetylglucosamine:polypeptide-N-acetylglucosaminyl transferase)	0.0199738	1.05758
A_33_P3306749	OLFM1	olfactomedin 1	0.0177979	1.05775
A_23_P67151	OLFM2	olfactomedin 2	5.31165e-05	1.0807
A_33_P3248137	OLFML2A	olfactomedin-like 2A	0.023768	1.05599
A_23_P170186	OPLAH	5-oxoprolinase (ATP-hydrolysing)	2.2135e-06	-1.08364
A_33_P3333317	OPTN	optineurin	6.6581e-07	1.12254
A_23_P23507	OR10T2	olfactory receptor, family 10, subfamily T, member 2	0.00251503	1.07126
A_33_P3379906	OR11H6	olfactory receptor, family 11, subfamily H, member 6	0.000497716	-1.06879
A_33_P3266484	OR13F1	olfactory receptor, family 13, subfamily F, member 1	0.0351419	-1.05419
A_23_P163737	OR2C1	olfactory receptor, family 2, subfamily C, member 1	7.41374e-06	1.0963
A_23_P75764	OR5A1	olfactory receptor, family 5, subfamily A, member 1	0.0190354	1.05021
A_33_P3389713	OR5AR1	olfactory receptor, family 5, subfamily AR, member 1	0.0063845	1.06088
A_24_P366566	OR5H1	olfactory receptor, family 5, subfamily H, member 1	0.00160827	1.08096
A_24_P258235	OR5L2	olfactory receptor, family 5, subfamily L, member 2	0.000641481	-1.08464
A_33_P3357303	OR5W2	olfactory receptor, family 5, subfamily W, member 2	0.0174853	-1.05597
A_23_P16110	OR7E24	olfactory receptor, family 7, subfamily E, member 24	0.0383298	1.05432
A_33_P3280405	OR7E37P	olfactory receptor, family 7, subfamily E, member 37 pseudogene	0.0226877	-1.05868
A_23_P39616	ORC2	origin recognition complex, subunit 2	0.0174704	-1.05191
A_33_P3313559	ORMDL1	ORM1-like 1 (S. cerevisiae)	0.00808563	1.05998
A_23_P53081	OSBPL5	oxysterol binding protein-like 5	0.000144573	1.09443
A_33_P3358307	OTUD7B	OTU domain containing 7B	0.018658	1.05318
A_33_P3222203	OXER1	oxoeicosanoid (OXE) receptor 1	0.00187783	-1.07769
A_33_P3263867	P2RX7	purinergic receptor P2X, ligand-gated ion channel, 7	0.000208886	-1.0775
A_24_P356406	PAFAH1B1	platelet-activating factor acetylhydrolase 1b, regulatory subunit 1 (45kDa)	0.0431178	1.05386
A_33_P3784253	PAK1	p21 protein (Cdc42/Rac)-activated kinase 1	0.00919244	-1.06638
A_33_P3258061	PALM3	paralemmin 3	0.0418345	-1.05222
A_23_P18824	PAPD7	PAP associated domain containing 7	2.23313e-05	1.09116
A_24_P402779	PARP3	poly (ADP-ribose) polymerase family, member 3	0.000440385	1.08112
A_23_P69383	PARP9	poly (ADP-ribose) polymerase family, member 9	0.0007634	-1.07188
A_23_P250413	PARVG	parvin, gamma	0.000373543	-1.08758
A_33_P3291579	PAX7	paired box 7	0.00906191	-1.05746
A_23_P90419	PBX4	pre-B-cell leukemia homeobox 4	0	1.19687
A_23_P166807	PCBP4	poly(rC) binding protein 4	0.000260106	1.08693
A_33_P3349637	PCDH1	protocadherin 1	0.000284232	1.09174
A_32_P932089	PCDHB19P	protocadherin beta 19 pseudogene	0.00753788	-1.05384
A_23_P422044	PCDHGA2	protocadherin gamma subfamily A, 2	0.0101836	1.06183
A_33_P3348494	PCID2	PCI domain containing 2	2.13442e-05	1.08997
A_23_P200260	PCNXL2	pecanex-like 2 (Drosophila)	0.00010827	1.09134
A_32_P66974	PCSK7	proprotein convertase subtilisin/kexin type 7	0.0112482	1.06106
A_24_P404245	PCYT2	phosphate cytidylyltransferase 2, ethanolamine	0.0346206	1.0554
A_32_P94667	PDE4DIP	phosphodiesterase 4D interacting protein	5.7004e-05	1.08289
A_24_P124349	PDGFD	platelet derived growth factor D	0.0219514	1.06099
A_23_P421401	PDGFRB	platelet-derived growth factor receptor, beta polypeptide	6.52601e-05	1.09534
A_23_P167040	PDIA5	protein disulfide isomerase family A, member 5	0.0498796	-1.05002
A_24_P37441	PDK1	pyruvate dehydrogenase kinase, isozyme 1	0.00531754	1.06708
A_33_P3278664	PDLIM5	PDZ and LIM domain 5	0.0026181	1.06631
A_33_P3384562	PDLIM7	PDZ and LIM domain 7 (enigma)	1.42593e-05	-1.08948
A_24_P265088	PDZD4	PDZ domain containing 4	0.000904212	1.07243
A_33_P3229402	PECAM1	platelet/endothelial cell adhesion molecule	7.74359e-07	-1.11643
A_24_P362904	PFKFB4	6-phosphofructo-2-kinase/fructose-2,6-biphosphatase 4	0.0446422	-1.05015
A_33_P3268343	PGAM4	phosphoglycerate mutase family member 4	0.000679381	-1.08384
A_24_P275828	PGAP3	post-GPI attachment to proteins 3	0.00244644	1.06692
A_24_P535219	PHF10	PHD finger protein 10	5.3708e-06	1.1027
A_23_P216038	PHF20L1	PHD finger protein 20-like 1	0.00624885	1.06755
A_33_P3346473	PHF21A	PHD finger protein 21A	5.72278e-05	-1.08949
A_23_P418234	PHLPP2	PH domain and leucine rich repeat protein phosphatase 2	0.0128189	1.06156
A_23_P165788	PHOSPHO2	phosphatase, orphan 2	9.7481e-06	1.10238
A_23_P433229	PHYHIP	phytanoyl-CoA 2-hydroxylase interacting protein	0.0156324	1.05437
A_23_P21485	PID1	phosphotyrosine interaction domain containing 1	3.77833e-08	-1.11799
A_33_P3309319	PIDD	p53-induced death domain protein	0.00914033	1.06346
A_33_P3419419	PIK3C2B	phosphoinositide-3-kinase, class 2, beta polypeptide	0.00309219	1.06275
A_24_P29401	PIK3R1	phosphoinositide-3-kinase, regulatory subunit 1 (alpha)	0.000481878	1.0881
A_23_P345118	PIM1	pim-1 oncogene	2.63704e-10	1.14497
A_23_P416894	PION	pigeon homolog (Drosophila)	0.0258241	1.06002
A_23_P23564	PIP5K1A	phosphatidylinositol-4-phosphate 5-kinase, type I, alpha	0.0468321	1.05237
A_33_P3393013	PKDCC	protein kinase domain containing, cytoplasmic homolog (mouse)	0.043284	1.05322
A_33_P3310296	PKIG	protein kinase (cAMP-dependent, catalytic) inhibitor gamma	0.0198726	1.05653
A_33_P3220202	PKN3	protein kinase N3	0.0284479	1.05486
A_33_P3344156	PLA2G2C	phospholipase A2, group IIC	0.000137099	1.09092
A_23_P145096	PLA2G7	phospholipase A2, group VII (platelet-activating factor acetylhydrolase, plasma)	2.63826e-05	-1.10018
A_23_P56356	PLB1	phospholipase B1	0.0258241	-1.05424
A_23_P87709	PLBD1	phospholipase B domain containing 1	0	-1.20323
A_23_P254801	PLCG1	phospholipase C, gamma 1	0.000211522	1.09334
A_23_P27515	PLD3	phospholipase D family, member 3	6.50072e-08	-1.12769
A_23_P151506	PLEK2	pleckstrin 2	0.0250026	1.05074
A_24_P269814	PLEKHA1	pleckstrin homology domain containing, family A (phosphoinositide binding specific) member 1	8.38477e-07	1.10312
A_33_P3393650	PLEKHA5	pleckstrin homology domain containing, family A member 5	0.0283691	1.05326
A_23_P76901	PLEKHG3	pleckstrin homology domain containing, family G (with RhoGef domain) member 3	2.58696e-06	1.097
A_33_P3649715	PLEKHG4B	pleckstrin homology domain containing, family G (with RhoGef domain) member 4B	0.00661631	-1.05547
A_23_P137532	PLOD1	procollagen-lysine 1, 2-oxoglutarate 5-dioxygenase 1	0.0119765	-1.05909
A_23_P69109	PLSCR1	phospholipid scramblase 1	0	-1.21459
A_23_P161424	PLXDC2	plexin domain containing 2	2.65822e-05	-1.10081
A_24_P376391	PLXND1	plexin D1	1.43886e-05	-1.09508
A_32_P86118	PM20D2	peptidase M20 domain containing 2	0.0313314	1.05185
A_23_P99771	PNMA1	paraneoplastic antigen MA1	0.0231505	1.05528
A_23_P253321	PNOC	prepronociceptin	5.51648e-06	-1.0857
A_23_P145074	PNRC1	proline-rich nuclear receptor coactivator 1	0.0236416	1.05555
A_23_P212284	POC1A	POC1 centriolar protein homolog A (Chlamydomonas)	0.0151387	-1.05594
A_24_P250815	POF1B	premature ovarian failure, 1B	0.00303566	-1.0597
A_23_P154234	POLE4	polymerase (DNA-directed), epsilon 4 (p12 subunit)	0.0162219	-1.05565
A_33_P3299829	POLR2E	polymerase (RNA) II (DNA directed) polypeptide E, 25kDa	0.00889531	-1.05729
A_33_P3273444	POLR3C	polymerase (RNA) III (DNA directed) polypeptide C (62kD)	0.00893029	1.06212
A_23_P23855	POLR3GL	polymerase (RNA) III (DNA directed) polypeptide G (32kD)-like	0.000221445	1.08008
A_24_P322847	POLR3H	polymerase (RNA) III (DNA directed) polypeptide H (22.9kD)	0.00582712	1.07133
A_24_P825874	POTEE	POTE ankyrin domain family, member E	0.00194578	1.06482
A_32_P155776	POTEKP	POTE ankyrin domain family, member K, pseudogene	0.0205405	-1.05652
A_23_P424002	POU2F1	POU class 2 homeobox 1	0.00525868	1.06808
A_23_P4696	PPAN-P2RY11	PPAN-P2RY11 readthrough	0.00948245	1.05561
A_23_P213620	PPP2R2B	protein phosphatase 2, regulatory subunit B, beta	0.000125292	1.09408
A_23_P62659	PPT1	palmitoyl-protein thioesterase 1	1.48406e-11	-1.13623
A_23_P42116	PPT2	palmitoyl-protein thioesterase 2	7.80054e-09	1.12861
A_23_P110433	PPWD1	peptidylprolyl isomerase domain and WD repeat containing 1	0.0017474	1.06675
A_33_P3245824	PQLC1	PQ loop repeat containing 1	0.0316647	-1.05027
A_33_P3249345	PRAME	preferentially expressed antigen in melanoma	0.0169877	1.05392
A_33_P3227876	PRAMEF3	PRAME family member 3	0.0223829	-1.05885
A_33_P3342081	PRDM1	PR domain containing 1, with ZNF domain	1.26096e-13	1.18003
A_23_P43317	PRDM12	PR domain containing 12	0.00653928	1.0608
A_23_P79161	PRELID1	PRELI domain containing 1	5.51648e-06	-1.09337
A_33_P3400374	PRIC285	peroxisomal proliferator-activated receptor A interacting complex 285	0.0101864	-1.0536
A_33_P3257187	PRKAA1	protein kinase, AMP-activated, alpha 1 catalytic subunit	0.0281315	1.05368
A_23_P205567	PRKCH	protein kinase C, eta	2.48644e-06	1.12082
A_23_P1374	PRKCQ	protein kinase C, theta	1.59756e-05	1.09792
A_23_P51187	PRKCZ	protein kinase C, zeta	1.56295e-05	1.0929
A_33_P3809328	PRO0471	hypothetical LOC28994	1.75548e-05	1.10578
A_33_P3239298	PRODH	proline dehydrogenase (oxidase) 1	5.64452e-05	1.09754
A_33_P3256695	PRPF40A	PRP40 pre-mRNA processing factor 40 homolog A (S. cerevisiae)	7.26286e-08	1.11499
A_23_P411922	PRPF40B	PRP40 pre-mRNA processing factor 40 homolog B (S. cerevisiae)	0.00478626	1.07331
A_23_P66017	PRRT2	proline-rich transmembrane protein 2	3.60749e-05	1.10168
A_24_P937405	PRSS23	protease, serine, 23	2.42268e-07	1.13543
A_23_P350719	PRSS30P	protease, serine, 30 homolog (mouse), pseudogene	0.0017474	1.0855
A_33_P3340565	PRSS53	protease, serine, 53	1.68489e-07	1.10937
A_23_P20392	PSD3	pleckstrin and Sec7 domain containing 3	0.00076539	1.07391
A_23_P205686	PSEN1	presenilin 1	0.00164038	-1.07872
A_24_P48587	PSENEN	presenilin enhancer 2 homolog (C. elegans)	0.0250026	-1.05745
A_33_P3226605	PSIP1	PC4 and SFRS1 interacting protein 1	0.00892694	1.0624
A_23_P15705	PSMB6	proteasome (prosome, macropain) subunit, beta type, 6	0.0096056	-1.06574
A_23_P81926	PSORS1C2	psoriasis susceptibility 1 candidate 2	0.000823429	1.0689
A_33_P3239112	PTCH1	patched 1	3.2612e-12	1.14707
A_24_P913115	PTEN	phosphatase and tensin homolog	0.00331088	-1.06368
A_23_P428329	PTF1A	pancreas specific transcription factor, 1a	0.0129688	1.05354
A_33_P3307197	PTGFRN	prostaglandin F2 receptor negative regulator	0.0221944	-1.05434
A_23_P357374	PTH2	parathyroid hormone 2	0.017718	-1.05939
A_33_P3241984	PTPN22	protein tyrosine phosphatase, non-receptor type 22 (lymphoid)	0.00579538	1.07141
A_33_P3265920	PTPN4	protein tyrosine phosphatase, non-receptor type 4 (megakaryocyte)	3.18237e-06	1.116
A_24_P921321	PTPRJ	protein tyrosine phosphatase, receptor type, J	0.0457395	1.05334
A_23_P159255	PTPRM	protein tyrosine phosphatase, receptor type, M	0.0389049	1.05398
A_23_P149064	PTPRU	protein tyrosine phosphatase, receptor type, U	0.0122865	1.05599
A_24_P65616	PVR	poliovirus receptor	0.0177598	-1.05865
A_23_P208293	PVRL2	poliovirus receptor-related 2 (herpesvirus entry mediator B)	8.41158e-08	-1.1173
A_23_P26629	PYCARD	PYD and CARD domain containing	1.7965e-05	-1.08863
A_23_P407614	PYDC1	PYD (pyrin domain) containing 1	5.79985e-07	-1.10567
A_24_P71468	QPCT	glutaminyl-peptide cyclotransferase	0	-1.24089
A_23_P38427	RAB11FIP4	RAB11 family interacting protein 4 (class II)	0.0321509	1.05277
A_23_P415006	RAB11FIP5	RAB11 family interacting protein 5 (class I)	6.70093e-05	1.09847
A_24_P22050	RAB20	RAB20, member RAS oncogene family	8.86817e-07	-1.11752
A_24_P303480	RAB32	RAB32, member RAS oncogene family	0.000176906	-1.08462
A_33_P3272828	RAD1	RAD1 homolog (S. pombe)	0.00271967	-1.06961
A_23_P99292	RAD51AP1	RAD51 associated protein 1	0.00232625	-1.06501
A_24_P857527	RAET1K	retinoic acid early transcript 1K pseudogene	0.00898756	-1.06167
A_23_P135184	RALGDS	ral guanine nucleotide dissociation stimulator	5.94897e-07	1.10035
A_23_P144999	RAPGEF6	Rap guanine nucleotide exchange factor (GEF) 6	0.0199144	1.05638
A_33_P3421571	RAPH1	Ras association (RalGDS/AF-6) and pleckstrin homology domains 1	0.00210442	-1.07404
A_32_P5251	RARA	retinoic acid receptor, alpha	0.0138418	-1.0543
A_33_P3262515	RASA3	RAS p21 protein activator 3	1.08691e-07	1.11118
A_33_P3287959	RASA4	RAS p21 protein activator 4	4.32397e-06	1.11293
A_23_P79069	RASAL3	RAS protein activator like 3	0.024474	1.05234
A_23_P124642	RASGRP1	RAS guanyl releasing protein 1 (calcium and DAG-regulated)	4.32397e-06	1.10454
A_23_P328323	RAVER2	ribonucleoprotein, PTB-binding 2	0.000451031	1.07641
A_23_P204850	RB1	retinoblastoma 1	0.0296045	-1.05528
A_24_P416159	RBL2	retinoblastoma-like 2 (p130)	0.0239173	1.05555
A_23_P99762	RBM25	RNA binding motif protein 25	0.00244481	1.07433
A_33_P3349827	RBM3	RNA binding motif (RNP1, RRM) protein 3	0.0130684	1.05639
A_24_P165423	RBP7	retinol binding protein 7, cellular	1.81936e-13	-1.14345
A_32_P175539	RCN2	reticulocalbin 2, EF-hand calcium binding domain	0.0318902	1.05044
A_23_P202245	RET	ret proto-oncogene	0.00542154	1.0583
A_23_P119222	RETN	resistin	8.78882e-11	-1.13573
A_23_P93823	RFC2	replication factor C (activator 1) 2, 40kDa	0.00130755	-1.07968
A_24_P408715	RFT1	RFT1 homolog (S. cerevisiae)	0.0190354	-1.05175
A_23_P363878	RFTN2	raftlin family member 2	0.0497523	-1.05004
A_33_P3382162	RFX5	regulatory factor X, 5 (influences HLA class II expression)	0.00575499	-1.05601
A_23_P306941	RGL4	ral guanine nucleotide dissociation stimulator-like 4	0.0443257	1.0531
A_23_P218637	RGPD5	RANBP2-like and GRIP domain containing 5	0.000385263	1.09025
A_23_P118122	RGS11	regulator of G-protein signaling 11	0.0382299	1.05082
A_33_P3398862	RHOB	ras homolog gene family, member B	2.03306e-07	-1.12254
A_33_P3317376	RHOG	ras homolog gene family, member G (rho G)	0.0355881	-1.05278
A_23_P58132	RHOH	ras homolog gene family, member H	0.00338568	1.07721
A_23_P85082	RHOXF1	Rhox homeobox family, member 1	0.00740204	1.05688
A_33_P3387621	RHPN2	rhophilin, Rho GTPase binding protein 2	0.0321321	-1.05477
A_33_P3222962	RIBC1	RIB43A domain with coiled-coils 1	0.00085406	1.07058
A_33_P3362696	RIC8B	resistance to inhibitors of cholinesterase 8 homolog B (C. elegans)	1.0992e-05	1.09009
A_33_P3266010	RIN1	Ras and Rab interactor 1	7.77062e-10	-1.14434
A_33_P3407895	RINL	Ras and Rab interactor-like	0.00151571	1.07637
A_33_P3258723	RMND5B	required for meiotic nuclear division 5 homolog B (S. cerevisiae)	0.00816167	-1.05777
A_33_P3390107	RN18S1	RNA, 18S ribosomal 1	2.06408e-07	-1.0734
A_23_P151637	RNASE2	ribonuclease, RNase A family, 2 (liver, eosinophil-derived neurotoxin)	0	-1.34893
A_23_P163025	RNASE3	ribonuclease, RNase A family, 3	0	-1.34375
A_23_P3014	RNASE6	ribonuclease, RNase A family, k6	1.27592e-08	-1.12121
A_24_P297480	RNF113B	ring finger protein 113B	0.0325917	-1.05494
A_33_P3257993	RNF125	ring finger protein 125	4.0467e-06	1.09335
A_23_P314086	RNF126	ring finger protein 126	0.0162219	1.05815
A_32_P131367	RNF13	ring finger protein 13	4.24839e-06	-1.09225
A_23_P85543	RNF2	ring finger protein 2	0.0069418	1.0606
A_33_P3304538	RNF207	ring finger protein 207	0.00277222	1.07257
A_33_P3212037	RNGTT	RNA guanylyltransferase and 5'-phosphatase	3.43253e-07	1.10955
A_33_P3218951	RPA1	replication protein A1, 70kDa	4.96311e-06	1.09675
A_23_P3453	RPAP1	RNA polymerase II associated protein 1	0.00872413	1.05593
A_32_P21384	RPL17	ribosomal protein L17	0.00670364	1.06377
A_33_P3299319	RPL28	ribosomal protein L28	0.0137274	-1.0535
A_24_P188878	RPL34	ribosomal protein L34	0.000451031	1.08233
A_33_P3261246	RPL37	ribosomal protein L37	0.0106689	-1.05969
A_23_P318646	RPS10	ribosomal protein S10	0.0241221	1.06408
A_32_P203013	RPS10P7	ribosomal protein S10 pseudogene 7	0.0397686	1.05373
A_33_P3241582	RPS15A	ribosomal protein S15a	0.00311509	1.08104
A_32_P58074	RPS3A	ribosomal protein S3A	0.021685	1.05745
A_33_P3220277	RRBP1	ribosome binding protein 1 homolog 180kDa (dog)	0.00222637	-1.06762
A_23_P24192	RRP12	ribosomal RNA processing 12 homolog (S. cerevisiae)	1.84457e-09	-1.12916
A_32_P221822	RRP15	ribosomal RNA processing 15 homolog (S. cerevisiae)	0.0355881	1.05482
A_24_P944040	RRP1B	ribosomal RNA processing 1 homolog B (S. cerevisiae)	0.0221944	1.05623
A_33_P3338494	RTCD1	RNA terminal phosphate cyclase domain 1	0.00840266	-1.05353
A_23_P73457	RUFY1	RUN and FYVE domain containing 1	0.00511852	1.0746
A_24_P221575	RUFY3	RUN and FYVE domain containing 3	0.00883884	-1.05373
A_33_P3221748	RUNX3	runt-related transcription factor 3	0.00013972	1.09167
A_23_P23292	RXRG	retinoid X receptor, gamma	0.0041032	1.06033
A_23_P74001	S100A12	S100 calcium binding protein A12	0	-1.23456
A_23_P23048	S100A9	S100 calcium binding protein A9	0	-1.27147
A_24_P222835	S100PBP	S100P binding protein	9.34705e-05	1.09835
A_23_P404481	S1PR1	sphingosine-1-phosphate receptor 1	3.19028e-14	1.15583
A_23_P107744	S1PR5	sphingosine-1-phosphate receptor 5	1.30603e-06	1.12846
A_23_P128663	SACS	spastic ataxia of Charlevoix-Saguenay (sacsin)	0.00855751	1.06341
A_33_P3264926	SAMD4A	sterile alpha motif domain containing 4A	1.45246e-05	-1.10312
A_23_P121602	SAP30	Sin3A-associated protein, 30kDa	5.88531e-06	-1.09124
A_24_P267293	SARM1	sterile alpha and TIR motif containing 1	0.000120107	1.08368
A_23_P259741	SATB1	SATB homeobox 1	0.0142295	1.0643
A_33_P3323999	SBF1	SET binding factor 1	0.00340304	1.07031
A_33_P3366336	SBK1	SH3-binding domain kinase 1	4.05894e-06	1.09759
A_33_P3780901	SBNO1	strawberry notch homolog 1 (Drosophila)	6.70093e-05	1.10006
A_33_P3410459	SCARB2	scavenger receptor class B, member 2	0.000106143	-1.08694
A_32_P37592	SCARNA17	small Cajal body-specific RNA 17	0.0473839	1.06779
A_33_P3386288	SCD5	stearoyl-CoA desaturase 5	0.0132045	1.05297
A_33_P3387691	SCML4	sex comb on midleg-like 4 (Drosophila)	0.00949368	1.0744
A_23_P128323	SCNN1A	sodium channel, nonvoltage-gated 1 alpha	0.0483485	-1.05087
A_23_P131899	SDCBP2	syndecan binding protein (syntenin) 2	0.0232278	1.05887
A_24_P179489	SDCCAG8	serologically defined colon cancer antigen 8	0.016635	-1.06098
A_33_P3227472	SDSL	serine dehydratase-like	0.00355285	-1.06686
A_24_P48204	SECTM1	secreted and transmembrane 1	0.012643	-1.0604
A_33_P3412016	SEMA4B	sema domain, immunoglobulin domain (Ig), transmembrane domain (TM) and short cytoplasmic domain, (semaphorin) 4B	8.88589e-06	-1.10614
A_23_P114057	SEMA4C	sema domain, immunoglobulin domain (Ig), transmembrane domain (TM) and short cytoplasmic domain, (semaphorin) 4C	0.000218611	1.08816
A_23_P204536	SENP1	SUMO1/sentrin specific peptidase 1	0.000726094	1.07323
A_23_P129486	SEPX1	selenoprotein X, 1	5.76469e-11	-1.13188
A_24_P346126	SERF1A	small EDRK-rich factor 1A (telomeric)	0.000303342	1.09159
A_24_P935881	SERF1B	small EDRK-rich factor 1B (centromeric)	0.00192493	1.07922
A_23_P2920	SERPINA3	serpin peptidase inhibitor, clade A (alpha-1 antiproteinase, antitrypsin), member 3	0.0335385	1.05125
A_23_P313981	SERPINB10	serpin peptidase inhibitor, clade B (ovalbumin), member 10	0.0291157	-1.05215
A_23_P139123	SERPING1	serpin peptidase inhibitor, clade G (C1 inhibitor), member 1	2.16095e-05	-1.09293
A_23_P4551	SETBP1	SET binding protein 1	7.57105e-06	1.09243
A_23_P259393	SFMBT1	Scm-like with four mbt domains 1	0.00570367	1.06602
A_24_P273489	SH2D4B	SH2 domain containing 4B	0.00262648	-1.06406
A_24_P120147	SH2D6	SH2 domain containing 6	0.00228425	1.07209
A_33_P3379456	SH3YL1	SH3 domain containing, Ysc84-like 1 (S. cerevisiae)	5.62699e-13	1.16167
A_23_P390443	SHISA7	shisa homolog 7 (Xenopus laevis)	0.0171108	1.05741
A_23_P84344	SIGIRR	single immunoglobulin and toll-interleukin 1 receptor (TIR) domain	0.00579014	1.06673
A_23_P17481	SIGLEC1	sialic acid binding Ig-like lectin 1, sialoadhesin	1.37735e-06	-1.08818
A_33_P3382498	SIGLEC14	sialic acid binding Ig-like lectin 14	2.95894e-07	-1.11174
A_24_P48539	SIGLEC5	sialic acid binding Ig-like lectin 5	0.000202328	-1.08871
A_23_P210708	SIRPA	signal-regulatory protein alpha	1.6302e-14	-1.17554
A_23_P100730	SKAP1	src kinase associated phosphoprotein 1	3.30411e-13	1.15388
A_23_P55616	SLC14A1	solute carrier family 14 (urea transporter), member 1 (Kidd blood group)	0.0316647	1.05271
A_23_P75786	SLC15A3	solute carrier family 15, member 3	2.70081e-09	-1.12078
A_24_P98047	SLC16A10	solute carrier family 16, member 10 (aromatic amino acid transporter)	0.00277222	-1.06395
A_33_P3265549	SLC19A1	solute carrier family 19 (folate transporter), member 1	0.0138418	-1.05812
A_23_P55998	SLC1A5	solute carrier family 1 (neutral amino acid transporter), member 5	9.60291e-05	-1.09467
A_23_P325562	SLC1A7	solute carrier family 1 (glutamate transporter), member 7	5.32976e-06	1.11072
A_23_P165657	SLC20A1	solute carrier family 20 (phosphate transporter), member 1	0.00940916	1.06296
A_23_P503010	SLC24A4	solute carrier family 24 (sodium/potassium/calcium exchanger), member 4	6.77134e-05	-1.08632
A_24_P179816	SLC27A3	solute carrier family 27 (fatty acid transporter), member 3	2.23434e-05	-1.08808
A_23_P46871	SLC29A3	solute carrier family 29 (nucleoside transporters), member 3	0.000385254	-1.08707
A_23_P571	SLC2A1	solute carrier family 2 (facilitated glucose transporter), member 1	9.62786e-07	1.11653
A_23_P102571	SLC2A4RG	SLC2A4 regulator	5.39616e-07	1.10488
A_23_P213014	SLC2A9	solute carrier family 2 (facilitated glucose transporter), member 9	2.62178e-06	-1.11235
A_23_P23815	SLC30A1	solute carrier family 30 (zinc transporter), member 1	1.0992e-05	-1.0821
A_23_P58729	SLC34A1	solute carrier family 34 (sodium phosphate), member 1	0.0415619	1.05425
A_33_P3250953	SLC35B4	solute carrier family 35, member B4	0.0372199	1.05442
A_33_P3261743	SLC37A2	solute carrier family 37 (glycerol-3-phosphate transporter), member 2	0.0186701	-1.05441
A_24_P261734	SLC38A1	solute carrier family 38, member 1	9.68695e-10	1.12811
A_23_P23575	SLC39A1	solute carrier family 39 (zinc transporter), member 1	0.0110731	-1.05915
A_24_P57528	SLC39A11	solute carrier family 39 (metal ion transporter), member 11	5.33308e-06	-1.08376
A_23_P24345	SLC39A13	solute carrier family 39 (zinc transporter), member 13	0.00101072	1.07289
A_24_P296508	SLC43A2	solute carrier family 43, member 2	1.6302e-14	-1.14962
A_24_P406986	SLC43A3	solute carrier family 43, member 3	5.91016e-05	-1.08724
A_23_P257176	SLC4A9	solute carrier family 4, sodium bicarbonate cotransporter, member 9	0.0167856	1.05097
A_23_P3562	SLC7A6OS	solute carrier family 7, member 6 opposite strand	0.00205288	-1.06574
A_23_P99642	SLC7A7	solute carrier family 7 (amino acid transporter light chain, y+L system), member 7	4.18058e-10	-1.12626
A_24_P58054	SLC9A8	solute carrier family 9 (sodium/hydrogen exchanger), member 8	0.0421744	1.05305
A_33_P3275487	SLFN13	schlafen family member 13	0.00640291	1.06747
A_32_P131640	SLITRK4	SLIT and NTRK-like family, member 4	0.000363725	-1.08775
A_23_P501451	SLX1A	SLX1 structure-specific endonuclease subunit homolog A (S. cerevisiae)	0.00339864	-1.07396
A_33_P3220470	SMAD6	SMAD family member 6	0.0156045	-1.05299
A_23_P164387	SMARCE1	SWI/SNF related, matrix associated, actin dependent regulator of chromatin, subfamily e, member 1	0.0283282	1.05427
A_23_P82162	SMPD2	sphingomyelin phosphodiesterase 2, neutral membrane (neutral sphingomyelinase)	0.00103666	-1.06369
A_23_P51410	SMYD3	SET and MYND domain containing 3	0.000154076	1.09493
A_33_P3316223	SNAPC1	small nuclear RNA activating complex, polypeptide 1, 43kDa	0.00191717	1.06818
A_33_P3280930	SNHG6	small nucleolar RNA host gene 6 (non-protein coding)	0.000398165	1.07599
A_23_P211985	SNRK	SNF related kinase	0.0250026	1.05904
A_24_P74160	SNRPD2	small nuclear ribonucleoprotein D2 polypeptide 16.5kDa	0.0233364	1.05398
A_33_P3320152	SNRPE	small nuclear ribonucleoprotein polypeptide E	0.00579538	-1.06489
A_33_P3281333	SNTB2	syntrophin, beta 2 (dystrophin-associated protein A1, 59kDa, basic component 2)	0.00158704	1.08022
A_33_P3261947	SNTG1	syntrophin, gamma 1	0.0191491	-1.05179
A_33_P3268716	SNX1	sorting nexin 1	0.0284479	1.05726
A_24_P318897	SNX21	sorting nexin family member 21	0.000753224	-1.07688
A_33_P3702364	SNX24	sorting nexin 24	0.0107331	1.05906
A_33_P3256168	SNX30	sorting nexin family member 30	0.0147827	-1.05725
A_23_P128215	SOCS2	suppressor of cytokine signaling 2	3.36542e-07	1.11645
A_24_P282210	SOLH	small optic lobes homolog (Drosophila)	0.00227186	1.0739
A_24_P13001	SORCS3	sortilin-related VPS10 domain containing receptor 3	0.0319817	1.05725
A_33_P3226761	SOX18	SRY (sex determining region Y)-box 18	0.00889494	-1.05762
A_33_P3341716	SP4	Sp4 transcription factor	7.51657e-06	1.10463
A_24_P13475	SPATA13	spermatogenesis associated 13	8.19347e-07	1.10358
A_33_P3394105	SPATA2L	spermatogenesis associated 2-like	0.00690514	1.06965
A_33_P3400389	SPATS2L	spermatogenesis associated, serine-rich 2-like	0.0296045	-1.05154
A_24_P314571	SPC24	SPC24, NDC80 kinetochore complex component, homolog (S. cerevisiae)	0.0248225	-1.05131
A_33_P3314659	SPEF2	sperm flagellar 2	0.00653382	1.06206
A_24_P494454	SPIN3	spindlin family, member 3	0.000178728	1.07794
A_23_P68211	SPR	sepiapterin reductase (7,8-dihydrobiopterin:NADP+ oxidoreductase)	0.0142295	-1.06185
A_24_P150486	SPTLC2	serine palmitoyltransferase, long chain base subunit 2	6.03298e-05	-1.08807
A_23_P257578	SRA1	steroid receptor RNA activator 1	1.36881e-05	-1.08877
A_23_P30223	SRD5A1	steroid-5-alpha-reductase, alpha polypeptide 1 (3-oxo-5 alpha-steroid delta 4-dehydrogenase alpha 1)	2.63721e-05	-1.09162
A_23_P200829	SRGAP2	SLIT-ROBO Rho GTPase activating protein 2	0.00478626	-1.07107
A_33_P3236798	SRMS	src-related kinase lacking C-terminal regulatory tyrosine and N-terminal myristylation sites	0.004584	-1.0709
A_24_P388810	SRP19	signal recognition particle 19kDa	0.0283282	-1.05217
A_33_P3223825	SRRM3	serine/arginine repetitive matrix 3	0.0156791	1.05455
A_23_P11664	SRSF11	serine/arginine-rich splicing factor 11	0.0347462	1.0524
A_32_P17635	SRSF8	serine/arginine-rich splicing factor 8	0.0089307	1.05868
A_24_P332647	SSH1	slingshot homolog 1 (Drosophila)	0.00383318	-1.07194
A_24_P544882	SSR1	signal sequence receptor, alpha	0.00895284	1.05877
A_33_P3309289	ST3GAL4	ST3 beta-galactoside alpha-2,3-sialyltransferase 4	1.82027e-06	1.11757
A_23_P32500	STAB1	stabilin 1	8.13565e-09	-1.13477
A_32_P98927	STAG3L4	stromal antigen 3-like 4	0.00331956	1.0693
A_23_P68031	STAT4	signal transducer and activator of transcription 4	1.45439e-13	1.1577
A_33_P3380867	STAT5B	signal transducer and activator of transcription 5B	0.00597835	1.0615
A_23_P156788	STX11	syntaxin 11	0.000260106	-1.07816
A_23_P303260	STX7	syntaxin 7	6.19643e-05	-1.08298
A_33_P3388835	STXBP2	syntaxin binding protein 2	0.00191717	-1.06988
A_33_P3333030	SUFU	suppressor of fused homolog (Drosophila)	0.0139488	-1.05011
A_23_P63847	SUPV3L1	suppressor of var1, 3-like 1 (S. cerevisiae)	0.00493211	1.06019
A_33_P3222783	SURF4	surfeit 4	0.0161605	-1.05471
A_23_P401076	SUSD3	sushi domain containing 3	9.04741e-07	1.12093
A_33_P3407524	SUV39H1	suppressor of variegation 3-9 homolog 1 (Drosophila)	0.00307949	-1.06384
A_23_P500861	SYNE1	spectrin repeat containing, nuclear envelope 1	0.0187933	1.06285
A_33_P3210278	SYNE2	spectrin repeat containing, nuclear envelope 2	0.00410144	1.07553
A_23_P88909	SYNGR3	synaptogyrin 3	0.0402513	1.05011
A_23_P316974	SYNJ2	synaptojanin 2	0.00570367	1.06598
A_33_P3338634	SYT14	synaptotagmin XIV	0.0042275	-1.05814
A_33_P3266744	SYTL1	synaptotagmin-like 1	0.011818	1.06583
A_23_P53193	SYTL2	synaptotagmin-like 2	6.341e-05	1.09532
A_24_P291826	SYTL3	synaptotagmin-like 3	0.00862417	1.06866
A_33_P3264538	TAB1	TGF-beta activated kinase 1/MAP3K7 binding protein 1	0.0222859	-1.05052
A_23_P73142	TACO1	translational activator of mitochondrially encoded cytochrome c oxidase I	0.0112218	-1.06442
A_23_P35148	TAF13	TAF13 RNA polymerase II, TATA box binding protein (TBP)-associated factor, 18kDa	0.00100859	-1.0699
A_23_P159305	TAF15	TAF15 RNA polymerase II, TATA box binding protein (TBP)-associated factor, 68kDa	0.000117164	1.09783
A_24_P354724	TAGAP	T-cell activation RhoGTPase activating protein	0.000942292	1.0765
A_23_P87011	TAGLN	transgelin	0.0012564	1.07919
A_32_P18258	TALDO1	transaldolase 1	7.51657e-06	-1.10616
A_24_P942068	TANC2	tetratricopeptide repeat, ankyrin repeat and coiled-coil containing 2	0.00789938	1.06978
A_33_P3279920	TARDBP	TAR DNA binding protein	0.0115406	-1.05721
A_23_P64888	TAS2R10	taste receptor, type 2, member 10	0.033412	1.05279
A_33_P3328559	TBC1D10C	TBC1 domain family, member 10C	1.83209e-06	1.10027
A_24_P417162	TBL1X	transducin (beta)-like 1X-linked	0.00716618	-1.0629
A_24_P365365	TCF3	transcription factor 3 (E2A immunoglobulin enhancer binding factors E12/E47)	0.047217	1.05205
A_23_P64372	TCN1	transcobalamin I (vitamin B12 binding protein, R binder family)	0.00464131	-1.05732
A_24_P75157	TCP10	t-complex 10 homolog (mouse)	0.0314831	-1.05509
A_33_P3373329	TDRD1	tudor domain containing 1	0.0156218	-1.05013
A_32_P208350	TDRD9	tudor domain containing 9	2.99418e-13	-1.14131
A_23_P417200	TERF2	telomeric repeat binding factor 2	0.0235549	1.05573
A_23_P257936	TEX28	testis expressed 28	0.00499246	-1.06037
A_23_P84952	TFE3	transcription factor binding to IGHM enhancer 3	0.0010934	-1.06898
A_33_P3224710	TFEC	transcription factor EC	0.000315555	-1.07917
A_23_P117896	TGM7	transglutaminase 7	0.0243715	1.05481
A_33_P3462422	THEMIS	thymocyte selection associated	0.000441154	1.08879
A_32_P20523	TIGD2	tigger transposable element derived 2	0.00437871	1.07086
A_33_P3342056	TIGIT	T cell immunoreceptor with Ig and ITIM domains	4.88319e-07	1.12503
A_23_P415882	TIMM50	translocase of inner mitochondrial membrane 50 homolog (S. cerevisiae)	0.00909102	-1.05276
A_33_P3382177	TIMP2	TIMP metallopeptidase inhibitor 2	7.66056e-05	-1.0952
A_23_P397856	TIRAP	toll-interleukin 1 receptor (TIR) domain containing adaptor protein	0.0003426	-1.07571
A_23_P107421	TK1	thymidine kinase 1, soluble	6.91065e-09	-1.11921
A_23_P85240	TLR7	toll-like receptor 7	0.000282692	-1.07757
A_23_P27107	TM4SF5	transmembrane 4 L six family member 5	0.0040352	1.06105
A_23_P204702	TMBIM6	transmembrane BAX inhibitor motif containing 6	2.41369e-05	-1.10209
A_23_P346093	TMC8	transmembrane channel-like 8	0.00917547	1.0709
A_23_P254688	TMEM108	transmembrane protein 108	1.39354e-05	1.08687
A_23_P92334	TMEM156	transmembrane protein 156	0.0167225	1.06204
A_23_P156355	TMEM161B	transmembrane protein 161B	0.0158983	1.06292
A_32_P81768	TMEM167A	transmembrane protein 167A	0.00016416	-1.0842
A_23_P331943	TMEM181	transmembrane protein 181	0.000562151	1.08278
A_23_P90099	TMEM205	transmembrane protein 205	0.00141142	-1.06831
A_33_P3270996	TMEM207	transmembrane protein 207	0.0179896	-1.05589
A_23_P206369	TMEM208	transmembrane protein 208	0.0101076	-1.05579
A_23_P101392	TMEM38A	transmembrane protein 38A	0.000224347	-1.0906
A_23_P429581	TMEM67	transmembrane protein 67	0.0111353	1.05706
A_23_P390139	TMEM74	transmembrane protein 74	0.00731975	1.05665
A_23_P121282	TMEM89	transmembrane protein 89	4.05228e-06	1.09783
A_33_P3261408	TMIE	transmembrane inner ear	0.00439331	1.07338
A_24_P918266	TMTC3	transmembrane and tetratricopeptide repeat containing 3	0.0177631	1.05174
A_33_P3268763	TMUB1	transmembrane and ubiquitin-like domain containing 1	0.00909102	1.06226
A_24_P218265	TNFRSF10B	tumor necrosis factor receptor superfamily, member 10b	0.00341294	-1.07311
A_23_P256724	TNFRSF10C	tumor necrosis factor receptor superfamily, member 10c, decoy without an intracellular domain	7.60461e-09	-1.13647
A_23_P37736	TNFRSF17	tumor necrosis factor receptor superfamily, member 17	4.13456e-08	-1.12408
A_23_P139722	TNFRSF1A	tumor necrosis factor receptor superfamily, member 1A	3.60862e-05	-1.07769
A_23_P14174	TNFSF13B	tumor necrosis factor (ligand) superfamily, member 13b	2.91339e-07	-1.10673
A_24_P350576	TNIK	TRAF2 and NCK interacting kinase	0.000656546	1.07592
A_23_P258418	TNIP2	TNFAIP3 interacting protein 2	0.0307467	-1.05493
A_32_P180741	TNK2	tyrosine kinase, non-receptor, 2	0.0171222	1.06246
A_33_P3306159	TNRC18	trinucleotide repeat containing 18	0.00353201	-1.06106
A_33_P3302423	TNRC6C	trinucleotide repeat containing 6C	1.37834e-08	1.11969
A_33_P3751889	TOM1	target of myb1 (chicken)	0.0207085	-1.05401
A_23_P15829	TOP3A	topoisomerase (DNA) III alpha	0.00426984	-1.06614
A_23_P390722	TOR1AIP2	torsin A interacting protein 2	0.0283873	-1.05127
A_33_P3421163	TP53INP1	tumor protein p53 inducible nuclear protein 1	2.3147e-05	-1.09916
A_23_P145965	TPST1	tyrosylprotein sulfotransferase 1	0.000294373	-1.08825
A_33_P3862354	TRABD	TraB domain containing	0.0128367	-1.0618
A_33_P3281403	TRAF3IP3	TRAF3 interacting protein 3	0.0152807	1.05848
A_23_P317683	TRAPPC10	trafficking protein particle complex 10	0.0059973	1.06547
A_33_P3319905	TREM1	triggering receptor expressed on myeloid cells 1	2.80767e-09	-1.12836
A_33_P3354434	TRIM41	tripartite motif containing 41	0.013341	1.0654
A_23_P30315	TRIM7	tripartite motif containing 7	0.00187302	-1.07714
A_33_P3281363	TRIP12	thyroid hormone receptor interactor 12	3.66441e-07	1.10885
A_33_P3336968	TRNT1	tRNA nucleotidyl transferase, CCA-adding, 1	0.0244351	-1.05724
A_23_P150935	TROAP	trophinin associated protein (tastin)	0.0275623	-1.05111
A_23_P41455	TRPC3	transient receptor potential cation channel, subfamily C, member 3	7.23292e-05	1.0919
A_24_P27977	TRPM2	transient receptor potential cation channel, subfamily M, member 2	0.00531754	-1.07002
A_23_P153529	TRPM4	transient receptor potential cation channel, subfamily M, member 4	0.0481655	-1.05112
A_33_P3314952	TRPV1	transient receptor potential cation channel, subfamily V, member 1	0.0420365	1.0533
A_33_P3211213	TSEN34	tRNA splicing endonuclease 34 homolog (S. cerevisiae)	4.29475e-07	-1.104
A_23_P147277	TSEN54	tRNA splicing endonuclease 54 homolog (S. cerevisiae)	0.0273378	1.05344
A_23_P76136	TSPAN11	tetraspanin 11	0.000124664	1.07777
A_23_P425516	TSPAN17	tetraspanin 17	0.00233156	-1.06502
A_33_P3325349	TSPAN5	tetraspanin 5	3.26145e-05	1.09024
A_23_P171143	TSPAN6	tetraspanin 6	0.0156345	1.05156
A_33_P3251148	TSPO	translocator protein (18kDa)	1.02492e-06	-1.09972
A_33_P3245623	TSPY17P	testis specific protein, Y-linked 17, pseudogene	0.0207465	-1.05011
A_23_P390726	TTC23L	tetratricopeptide repeat domain 23-like	0.00683333	-1.0591
A_23_P73150	TTC25	tetratricopeptide repeat domain 25	0.00460835	-1.06027
A_33_P3378737	TTC39B	tetratricopeptide repeat domain 39B	0.00278453	1.07141
A_33_P3404651	TTC7A	tetratricopeptide repeat domain 7A	0.000935713	-1.08159
A_33_P3386995	TXNDC11	thioredoxin domain containing 11	0.000465269	-1.0727
A_33_P3270451	TXNDC5	thioredoxin domain containing 5 (endoplasmic reticulum)	0	-1.1938
A_23_P160460	UAP1	UDP-N-acteylglucosamine pyrophosphorylase 1	0.00288745	1.07745
A_24_P297539	UBE2C	ubiquitin-conjugating enzyme E2C	4.31211e-10	-1.13131
A_24_P926684	UBE2D3	ubiquitin-conjugating enzyme E2D 3	0.0298417	-1.05519
A_32_P155506	UBE2E2	ubiquitin-conjugating enzyme E2E 2	3.64409e-05	-1.09053
A_33_P3341234	UBE2H	ubiquitin-conjugating enzyme E2H	0.000344794	1.08988
A_33_P3333820	UBE2R2	ubiquitin-conjugating enzyme E2R 2	0.0321509	-1.05447
A_24_P346604	UBE2W	ubiquitin-conjugating enzyme E2W (putative)	0.0343266	-1.05417
A_24_P212443	UBE3C	ubiquitin protein ligase E3C	0.000442064	-1.08662
A_23_P98830	UBQLN3	ubiquilin 3	0.0264799	1.05071
A_23_P152066	UBR1	ubiquitin protein ligase E3 component n-recognin 1	0.000135862	1.08211
A_24_P239811	UBXN11	UBX domain protein 11	0.00188192	-1.06048
A_33_P3265704	UFD1L	ubiquitin fusion degradation 1 like (yeast)	0.0283873	1.0577
A_23_P216118	UNC5D	unc-5 homolog D (C. elegans)	0.0112223	-1.06011
A_33_P3262758	UNC93B1	unc-93 homolog B1 (C. elegans)	3.22119e-11	-1.12899
A_33_P3233560	UROS	uroporphyrinogen III synthase	0.00141228	-1.07324
A_33_P3239954	USP14	ubiquitin specific peptidase 14 (tRNA-guanine transglycosylase)	0.00122996	1.0671
A_23_P403588	USP47	ubiquitin specific peptidase 47	0.0324511	1.05263
A_32_P128701	USP53	ubiquitin specific peptidase 53	6.4448e-08	1.11204
A_24_P45620	UTS2	urotensin 2	0.0151063	1.06022
A_24_P942030	VAMP4	vesicle-associated membrane protein 4	0.0111353	1.06079
A_24_P47182	VCL	vinculin	0.00383736	1.07588
A_32_P163169	VDAC1	voltage-dependent anion channel 1	0.0179126	-1.05509
A_23_P70398	VEGFA	vascular endothelial growth factor A	2.68374e-09	-1.13777
A_32_P3556	VPS35	vacuolar protein sorting 35 homolog (S. cerevisiae)	0.0065611	-1.06315
A_33_P3514487	VSTM1	V-set and transmembrane domain containing 1	0.00012527	-1.09283
A_33_P3277898	VSTM2A	V-set and transmembrane domain containing 2A	0.00405266	-1.06206
A_33_P3209651	WDFY4	WDFY family member 4	0.000227688	-1.08345
A_33_P3235009	WDR20	WD repeat domain 20	0.0060113	-1.05987
A_33_P3335865	WDR35	WD repeat domain 35	0.0373912	1.05036
A_32_P449380	WDR38	WD repeat domain 38	0.0317068	1.05195
A_32_P217510	WDR75	WD repeat domain 75	0.026915	1.05343
A_23_P53588	WNT5B	wingless-type MMTV integration site family, member 5B	0.0373912	-1.05339
A_32_P345659	XIRP1	xin actin-binding repeat containing 1	0.0053419	1.06181
A_23_P15582	XYLT2	xylosyltransferase II	0.000707899	1.07401
A_24_P48403	YES1	v-yes-1 Yamaguchi sarcoma viral oncogene homolog 1	0.00100183	1.07753
A_23_P98483	ZBED5	zinc finger, BED-type containing 5	0.00841087	1.06851
A_23_P216476	ZBTB5	zinc finger and BTB domain containing 5	1.1116e-07	1.11317
A_23_P100420	ZCCHC14	zinc finger, CCHC domain containing 14	0.000138163	1.08219
A_24_P269129	ZDHHC14	zinc finger, DHHC-type containing 14	0.0119406	1.06052
A_33_P3376444	ZDHHC23	zinc finger, DHHC-type containing 23	0.0112218	1.06038
A_32_P226205	ZFHX2	zinc finger homeobox 2	0.040493	1.05054
A_24_P56052	ZFP91	zinc finger protein 91 homolog (mouse)	0.0109125	-1.05926
A_32_P104746	ZFYVE28	zinc finger, FYVE domain containing 28	2.77319e-11	1.13999
A_24_P29686	ZMIZ2	zinc finger, MIZ-type containing 2	6.97044e-05	1.09511
A_23_P161091	ZMYM1	zinc finger, MYM-type 1	0.00216363	1.06502
A_24_P237757	ZMYM2	zinc finger, MYM-type 2	1.73067e-06	1.10242
A_23_P203829	ZNF10	zinc finger protein 10	0.000260106	1.07897
A_23_P142407	ZNF101	zinc finger protein 101	0.00158818	1.07895
A_33_P3296074	ZNF131	zinc finger protein 131	0.0379537	1.05514
A_23_P208238	ZNF137P	zinc finger protein 137, pseudogene	0.029624	1.05237
A_23_P101811	ZNF14	zinc finger protein 14	1.21812e-05	1.08981
A_23_P50735	ZNF181	zinc finger protein 181	0.00741822	1.05773
A_23_P145247	ZNF187	zinc finger protein 187	0.0321682	1.05201
A_33_P3272773	ZNF217	zinc finger protein 217	0.0284491	-1.05381
A_23_P55601	ZNF236	zinc finger protein 236	0.027076	1.05788
A_24_P49517	ZNF251	zinc finger protein 251	0.0184674	1.05699
A_24_P213206	ZNF259P1	zinc finger protein 259 pseudogene 1	0.001648	-1.06677
A_24_P335901	ZNF266	zinc finger protein 266	0.00814385	1.0637
A_33_P3237517	ZNF292	zinc finger protein 292	0.0395162	1.05054
A_23_P214533	ZNF323	zinc finger protein 323	0.00317505	1.06536
A_33_P3318596	ZNF345	zinc finger protein 345	0.0311285	1.053
A_24_P403734	ZNF385A	zinc finger protein 385A	0.048341	-1.05064
A_33_P3339051	ZNF428	zinc finger protein 428	0.0191281	1.05878
A_32_P109036	ZNF493	zinc finger protein 493	2.3655e-05	1.09062
A_32_P196115	ZNF498	zinc finger protein 498	0.0247308	1.05534
A_23_P28730	ZNF512B	zinc finger protein 512B	0.0011478	1.0767
A_33_P3219398	ZNF521	zinc finger protein 521	0.0355881	1.05526
A_23_P402000	ZNF527	zinc finger protein 527	0.00723363	1.05739
A_23_P433676	ZNF529	zinc finger protein 529	0.0032669	1.0716
A_23_P160200	ZNF643	zinc finger protein 643	0.0462319	1.05228
A_33_P3239787	ZNF646	zinc finger protein 646	0.00125227	1.07149
A_33_P3391429	ZNF672	zinc finger protein 672	0.0393271	-1.0533
A_24_P205036	ZNF676	zinc finger protein 676	0.0328355	-1.05423
A_32_P167904	ZNF681	zinc finger protein 681	0.0154381	1.05171
A_33_P3208970	ZNF683	zinc finger protein 683	1.21714e-06	1.12275
A_33_P3315239	ZNF7	zinc finger protein 7	0.0166989	-1.05519
A_23_P335039	ZNF721	zinc finger protein 721	0.00753196	1.06021
A_33_P3247848	ZNF814	zinc finger protein 814	0.00889494	1.06375
A_32_P206479	ZNF831	zinc finger protein 831	2.69361e-10	1.144
A_24_P361158	ZNF839	zinc finger protein 839	0.00492577	1.06206
A_23_P63789	ZWINT	ZW10 interactor	0.0108595	-1.05415
