# Supplementary material for: Grapefruit Juice Flavanones Modulate the Expression of Genes Regulating Inflammation, Cell Interactions and Vascular Function in Peripheral Blood Mononuclear Cells of Postmenopausal Women
Source: Front Nutr. 2022 May 26;9:907595. doi: 10.3389/fnut.2022.907595 (PMC9178201; doi:10.3389/fnut.2022.907595)
Supplement: Supplementary file 3 [file Table_2.xlsx]

## Sheet: Sheet1
Supplementary Table S2. A list of significant transcription factors potentially involved in the regulation of identified differentially expressed genes following grapefruit consumption obtained by EnrichR.
Transcription factor	p-value
STAT3	4.93e-05
STAT1	0.002
ETV4	0.003
RUNX1	0.006
MEF2D	0.006
TCF7L2	0.008
CEBPB	0.008
MYC	0.01
NFKB1	0.013
MEF2C	0.015
CTNNB1	0.016
IRF3	0.018
TCF4	0.028
SPI1	0.028
ABL1	0.028
ZNF382	0.028
SP1	0.033
STAT2	0.033
MYB	0.042
