# Supplementary material for: Grapefruit Juice Flavanones Modulate the Expression of Genes Regulating Inflammation, Cell Interactions and Vascular Function in Peripheral Blood Mononuclear Cells of Postmenopausal Women
Source: Front Nutr. 2022 May 26;9:907595. doi: 10.3389/fnut.2022.907595 (PMC9178201; doi:10.3389/fnut.2022.907595)
Supplement: Supplementary file 4 [file Table_3.xlsx]

## Sheet: Sheet2
Supplementary Table S3. A list of differentially expressed genes identified as significantly correlated with the observed changes in pulse wave velocity.
Gene Symbol	Gene Name	p value	r value
ABCA4	ATP binding cassette subfamily A member 4	0.012113	0.78551
AGBL4	AGBL Carboxypeptidase 4	0.0369394	-0.696941
ALDH8A1	aldehyde dehydrogenase 8 family member A1	0.0417294	-0.685029
ANKRD26	ankyrin repeat domain 26	0.0491951	0.668107
AP2M1	Adaptor Related Protein Complex 2 Subunit Mu 1	0.00749492	-0.814621
CDC42SE2	CDC42 small effector 2	0.0402251	0.68867
DDAH1	Dimethylarginine Dimethylaminohydrolase 1	0.00413097	-0.845034
IPO11	importin 11	0.0461119	-0.674881
KCNJ15	Potassium Inwardly Rectifying Channel Subfamily J Member 15	0.0309561	0.713322
KIF3A	Kinesin Family Member 3A	0.00154966	0.884227
NEDD1	NEDD1 Gamma-Tubulin Ring Complex Targeting Factor	0.000836497	0.903464
NPM1	nucleophosmin 1	0.00133453	0.889227
OPLAH	5-oxoprolinase, ATP-hydrolysing	0.042754	-0.682598
OR11H6	Olfactory Receptor Family 11 Subfamily H Member 6	0.032712	-0.708316
PLEKHG4B	Pleckstrin Homology And RhoGEF Domain Containing G4B	0.0335895	-0.705879
PPWD1	peptidylprolyl isomerase domain and WD repeat containing 1	0.00372682	0.849734
PUM3	pumilio RNA binding family member 3	0.0436425	0.680519
RAET1K	Retinoic Acid Early Transcript 1K Pseudogene	0.0355551	0.700568
RPN2	Ribophorin II	0.0447549	-0.677954
SMPD2	sphingomyelin phosphodiesterase 2	0.0229214	0.738976
STARD7	StAR related lipid transfer domain containing 7	0.0353026	0.701239
SYT14	Synaptotagmin 14	0.0421171	-0.684105
VCL	Vinculin	0.0416275	-0.685273
ZNF14	zinc finger protein 14	0.0481828	0.6703
